# Supplementary material for: Comparative assessment of genes driving cancer and somatic evolution in non-cancer tissues: an update of the Network of Cancer Genes (NCG) resource
Source: Genome Biol. 2022 Jan 26;23:35. doi: 10.1186/s13059-022-02607-z (PMC8790917; doi:10.1186/s13059-022-02607-z)
Supplement: Supplementary file 1 — Additional file 1: Table S1. Publications describing driver genes. [file 13059_2022_2607_MOESM1_ESM.xlsx]

## Sheet: Table S1
Table S1. Publications describing driver genes
Legend: For each publication reported are the screening type (cancer, noncancer or source of canonical drivers); the organ system; the tissue or cancer type; the method(s) used to identify driver genes; the number of canonical, candidate or healthy drivers extracted from the study. Healthy drivers are defined as genes whose somatic alterations have been associated with the expansion of non-malign…
Publication	Reference	Screen type	Organ system	Noncancer tissue	Cancer type	Driver dtection method	Canonical cancer drivers (n)	Candidate cancer drivers (n)	Healthy drivers (n)	Type of driver alteration
Agrawal, Cancer Discovery 2012	[2]	Cancer sequencing screen	Core gastrointestinal	NA	esophageal (squamous and adenocarcinoma)	Recurrence-based	4	4	0	coding
Agrawal, Science 2011	[1]	Cancer sequencing screen	Head and neck	NA	squamous head and neck cancer	Recurrence-based	7	7	0	coding
Al-Hebshi, International Journal of Cancer 2016	[3]	Cancer sequencing screen	Head and neck	NA	oral squamous cell carcinoma	OncodriveFM, Youn-based	7	5	0	coding
Amin-Mansour, Clinical Cancer Research 2019	[4]	Cancer sequencing screen	Soft tissue	NA	leiomysarcoma, liposarcoma	Recurrence-based	5	0	0	coding
Andersson, Nature Genetics 2015	[5]	Cancer sequencing screen	Hematologic and lymphatic	NA	acute lymphocytic leukemia	Recurrence-based	9	14	0	coding
Anglesio, NEJM 2017	[6]	Noncancer sequencing screen	Gynecologic	endometriotic endometrium	NA	Paper-specific	0	0	4	coding
Assie, Nature Genetics 2014	[7]	Cancer sequencing screen	Endocrine	NA	adrenocortical carcinoma	MutSig	6	0	0	coding
Bailey, Cell 2018	[8]	Cancer sequencing screen	Multiple	NA	pan-cancer adult	PanSoftWare	191	109	0	coding
Bailey, Nature 2016	[9]	Cancer sequencing screen	Developmental gastrointestinal	NA	pancreatic cancer (all histologies)	HotNet2, MutSig, OncodriveFM	25	17	0	coding
Balbas-Martinez, Nature Genetics 2013	[10]	Cancer sequencing screen	Urologic	NA	bladder cancer	Recurrence-based	7	2	0	coding
Banerji, Nature 2012	[11]	Cancer sequencing screen	Gynecologic	NA	breast cancer	MutSig	6	0	0	coding
Barbieri, Nature Genetics 2012	[12]	Cancer sequencing screen	Urologic	NA	prostate cancer	MutSig	20	5	0	coding
Barretina, Nature Genetics 2010	[13]	Cancer sequencing screen	Soft tissue	NA	soft tissue sarcoma	Recurrence-based	13	8	0	coding
Bass, Nature Genetics 2011	[14]	Cancer sequencing screen	Core gastrointestinal	NA	colorectal adenocarcinoma	MutSig	3	0	0	coding
Behjati, Nature Genetics 2013	[15]	Cancer sequencing screen	Soft tissue	NA	chondroblastoma	Recurrence-based	2	0	0	coding
Behjati, Nature Genetics 2014	[16]	Cancer sequencing screen	Soft tissue	NA	angiosarcoma	Greenman-based	16	0	0	coding
Beltran, EuropeanUrology 2013	[17]	Cancer sequencing screen	Urologic	NA	prostate cancer	Recurrence-based	10	1	0	coding
Berger, Cancer Cell 2018	[18]	Cancer sequencing screen	Gynecologic	NA	pan-gynecological and breast	20/20, MutSigCV	33	13	0	coding
Berger, Nature 2012	[19]	Cancer sequencing screen	Skin	NA	melanoma	MutSig	3	6	0	coding
Bettegowda, Science 2011	[20]	Cancer sequencing screen	Central nervous system	NA	oligodendroglioma	Recurrence-based	6	0	0	coding
Biankin, Nature 2012	[21]	Cancer sequencing screen	Developmental gastrointestinal	NA	pancreatic ductal adenocarcinoma	MuSiC	11	6	0	coding
Bonilla, Nature 2016	[22]	Cancer sequencing screen	Skin	NA	skin basal cell carcinoma	MutSig, TumOnc	23	2	0	coding
Brastianos, Nature Genetics 2014	[23]	Cancer sequencing screen	Central nervous system	NA	craniopharyngioma	MutSig	2	0	0	coding
Brohl, PLOSGenetics 2014	[24]	Cancer sequencing screen	Soft tissue	NA	Ewing sarcoma	Recurrence-based	2	0	0	coding
Brunner, Nature 2019	[25]	Noncancer sequencing screen	Developmental gastrointestinal	normal hepatocytes and cirrhotic hepatocytes	NA	dN/dS	0	0	3	coding
Buczkowicz, Nature Genetics 2014	[26]	Cancer sequencing screen	Central nervous system	NA	diffuse intrinsic pontine glioma	Recurrence-based	4	1	0	coding
Bueno, Nature Genetics 2016	[27]	Cancer sequencing screen	Thoracic	NA	malignant pleural mesothelioma	MuSiC	6	3	0	coding
Campbell, Nature Genetics 2016	[28]	Cancer sequencing screen	Thoracic	NA	lung cancer (all histologies)	MutSig	37	15	0	coding
CancerGenomeAtlas, Cancer Cell 2010	[187]	Cancer sequencing screen	Central nervous system	NA	glioblastoma	Paper-specific	2	7	0	coding
CancerGenomeAtlas, Cancer Cell 2014	[201]	Cancer sequencing screen	Urologic	NA	chromophobe renal cell carcinoma	MutSig	2	0	0	coding
CancerGenomeAtlas, Cell 2013	[193]	Cancer sequencing screen	Central nervous system	NA	glioblastoma	InVEx, MutSig	16	54	0	coding
CancerGenomeAtlas, Cell 2014	[200]	Cancer sequencing screen	Endocrine	NA	papillary thyroid cancer	MutSig	7	0	0	coding
CancerGenomeAtlas, Cell 2015	[202]	Cancer sequencing screen	Skin	NA	melanoma	InVEx, MutSig	16	24	0	coding
CancerGenomeAtlas, Nature 2008	[188]	Cancer sequencing screen	Central nervous system	NA	glioblastoma	Wood-based	8	0	0	coding
CancerGenomeAtlas, Nature 2011	[189]	Cancer sequencing screen	Gynecologic	NA	ovarian cancer	MuSiC, MutSig	7	2	0	coding
CancerGenomeAtlas, Nature 2012	[190]	Cancer sequencing screen	Core gastrointestinal	NA	colorectal adenocarcinoma	MutSig	18	10	0	coding
CancerGenomeAtlas, Nature 2012	[191]	Cancer sequencing screen	Thoracic	NA	lung squamous cell carcinoma	MutSig	9	2	0	coding
CancerGenomeAtlas, Nature 2012	[192]	Cancer sequencing screen	Gynecologic	NA	breast cancer	MuSiC	22	11	0	coding
CancerGenomeAtlas, Nature 2013	[194]	Cancer sequencing screen	Urologic	NA	clear cell renal cancer	MutSig	11	8	0	coding
CancerGenomeAtlas, Nature 2013	[196]	Cancer sequencing screen	Gynecologic	NA	endometrial cancer	MuSiC	22	24	0	coding
CancerGenomeAtlas, Nature 2014	[197]	Cancer sequencing screen	Thoracic	NA	lung adenocarcinoma	MutSig	17	1	0	coding
CancerGenomeAtlas, Nature 2014	[198]	Cancer sequencing screen	Core gastrointestinal	NA	gastric adenocarcinoma	MutSig	14	11	0	coding
CancerGenomeAtlas, Nature 2014	[199]	Cancer sequencing screen	Urologic	NA	bladder cancer	MutSig	22	10	0	coding
CancerGenomeAtlas, Nature 2015	[204]	Cancer sequencing screen	Head and neck	NA	squamous head and neck cancer	MutSig	8	3	0	coding
CancerGenomeAtlas, NEJM 2013	[195]	Cancer sequencing screen	Hematologic and lymphatic	NA	acute myeloid leukemia	MuSiC	20	3	0	coding
CancerGenomeAtlas, NEJM 2015	[203]	Cancer sequencing screen	Central nervous system	NA	low grade glioma	MutSig	16	3	0	coding
Cao, Science 2014	[36]	Cancer sequencing screen	Endocrine	NA	adrenocortical adenoma	MutSig, Recurrence-based	7	5	0	coding
Ceccarelli, Cell 2016	[37]	Cancer sequencing screen	Central nervous system	NA	pan-glioma	MutSig	33	42	0	coding
Chan-On, Nature Genetics 2013	[38]	Cancer sequencing screen	Developmental gastrointestinal	NA	cholangiocarcinoma	Recurrence-based	5	7	0	coding
Chang, Nature Communications 2017	[39]	Cancer sequencing screen	Core gastrointestinal	NA	esophageal squamous carcinoma	MutSig	16	4	0	coding
Chapman, Nature 2011	[40]	Cancer sequencing screen	Hematologic and lymphatic	NA	multiple myeloma	MutSig	5	5	0	coding
Chen, Cell Reports 2016	[41]	Cancer sequencing screen	Urologic	NA	renal cancer (all histologies)	Literature-based, MutSig	17	3	0	coding
Cherniack, Cancer Cell 2017	[42]	Cancer sequencing screen	Gynecologic	NA	uterine carcinosarcoma	MutSig	12	2	0	coding
Cho, Gastroenterology 2017	[43]	Cancer sequencing screen	Core gastrointestinal	NA	diffuse gastric adenocarcinoma	MutSig	9	1	0	coding
Choi, Nature Genetics 2015	[44]	Cancer sequencing screen	Hematologic and lymphatic	NA	cutaneous T cell lymphoma	MuSiC	12	0	0	coding
Chow, Scientific Reports 2017	[45]	Cancer sequencing screen	Head and neck	NA	nasopharyngeal carcinoma	Literature-based, Paper-specific	14	14	0	coding
Ciriello, Cell 2015	[46]	Cancer sequencing screen	Gynecologic	NA	breast cancer	MutSig	28	40	0	coding
Clark, Science 2013	[47]	Cancer sequencing screen	Central nervous system	NA	meningioma	Recurrence-based	5	0	0	coding
Cornish, Blood Advances 2019	[48]	Cancer sequencing screen	Hematologic and lymphatic	NA	DLBLC, follicular lymphoma	Paper-specific	12	85	0	noncoding
Corre, Leukemia 2018	[49]	Cancer sequencing screen	Hematologic and lymphatic	NA	multiple myeloma	Recurrence-based	4	1	0	coding
Crompton, Cancer Discovery 2014	[50]	Cancer sequencing screen	Soft tissue	NA	Ewing sarcoma	MutSig	1	0	0	coding
Dalgliesh, Nature 2010	[51]	Cancer sequencing screen	Urologic	NA	clear cell renal cancer	Greenman-based	5	0	0	coding
De Keersmaecker, Nature Genetics 2013	[52]	Cancer sequencing screen	Hematologic and lymphatic	NA	acute lymphoblastic leukemia	MuSiC	13	2	0	coding
Decker, AJHG 2016	[53]	Cancer sequencing screen	Urologic	NA	prostate cancer	Recurrence-based	4	3	0	coding
Ding, Nature 2008	[54]	Cancer sequencing screen	Thoracic	NA	lung adenocarcinoma	MuSiC	20	6	0	coding
Ding, Nature 2012	[55]	Cancer sequencing screen	Hematologic and lymphatic	NA	acute myeloid leukemia	Recurrence-based	1	4	0	coding
Dolnik, Blood 2012	[56]	Cancer sequencing screen	Hematologic and lymphatic	NA	acute myeloid leukemia	Recurrence-based	15	1	0	coding
Dulak, Nature Genetics 2013	[57]	Cancer sequencing screen	Core gastrointestinal	NA	esophageal adenocarcinoma	MutSig	8	17	0	coding
Durinck, Nature Genetics 2015	[58]	Cancer sequencing screen	Urologic	NA	nonclear cell renal cancer	Wood-based	7	10	0	coding
Eleveld, Nature Genetics 2015	[59]	Cancer sequencing screen	Soft tissue	NA	neuroblastoma	Paper-specific	7	0	0	coding
Encinas, Oncotarget 2018	[60]	Cancer sequencing screen	Gynecologic	NA	breast cancer	SeqSig	5	47	0	coding
Fabbri, JEM 2011	[61]	Cancer sequencing screen	Hematologic and lymphatic	NA	chronic lymphocytic leukemia	Recurrence-based	1	0	0	coding
Faisal, Clinical Cancer Research 2020	[62]	Cancer sequencing screen	Urologic	NA	prostate cancer	Recurrence-based	3	0	0	coding
Farshidfar, Cell Reports 2017	[63]	Cancer sequencing screen	Developmental gastrointestinal	NA	cholangiocarcinoma	MutSig	33	6	0	coding
Feber, Cancer Research 2016	[64]	Cancer sequencing screen	Urologic	NA	penile squamous cancer	IntOGen, Literature-based	5	33	0	coding
Fels Elliott, PLOSGenetics 2017	[65]	Cancer sequencing screen	Core gastrointestinal	NA	esophageal adenocarcinoma	Pathscan	1	9	0	coding
Fishbein, Cancer Cell 2017	[66]	Cancer sequencing screen	Neural crest derived	NA	pheochromocytoma, paraganglioma	MutSig	4	1	0	coding
Fontebasso, Nature Genetics 2014	[67]	Cancer sequencing screen	Central nervous system	NA	astrocytoma	Recurrence-based	13	1	0	coding
Francis, Nature 2013	[68]	Cancer sequencing screen	Core gastrointestinal	NA	neuroendocrine tumour	Wood-based	1	0	0	coding
Frankell, Nature Genetics 2019	[69]	Cancer sequencing screen	Core gastrointestinal	NA	esophageal adenocarcinoma	ActiveDriverWGS, dNdScv, eDriver, eDriver3D, MutSig2CV, OncodriveClust, OncodriveFM, Paper-specific	38	41	0	coding and noncoding
Fujimoto, Nature 2012	[71]	Cancer sequencing screen	Developmental gastrointestinal	NA	hepatocellular carcinoma	Paper-specific	8	16	0	coding
Fujimoto, Nature Genetics 2016	[70]	Cancer sequencing screen	Developmental gastrointestinal	NA	hepatocellular carcinoma, cholangiocarcinoma	Literature-based, Paper-specific	18	34	0	coding and noncoding
Gao, Nature Genetics 2014	[72]	Cancer sequencing screen	Core gastrointestinal	NA	esophageal squamous carcinoma	MutSig	13	5	0	coding
Genovese, NEJM 2014	[73]	Noncancer sequencing screen	Hematologic and lymphatic	normal blood cells	NA	Recurrence-based	0	0	4	coding
George, Nature 2015	[74]	Cancer sequencing screen	Thoracic	NA	small cell lung cancer	Paper-specific	6	10	0	coding
Gerlinger, Nature Genetics 2014	[75]	Cancer sequencing screen	Urologic	NA	clear cell renal cancer	Literature-based	11	0	0	coding
Gerlinger, NEJM 2012	[76]	Cancer sequencing screen	Urologic	NA	clear cell renal cancer	Literature-based	4	0	0	coding
Giannakis, Cell Reports 2016	[78]	Cancer sequencing screen	Core gastrointestinal	NA	colorectal adenocarcinoma	MutSig	27	63	0	coding
Giannakis, Nature Genetics 2014	[77]	Cancer sequencing screen	Core gastrointestinal	NA	colorectal adenocarcinoma	Recurrence-based	1	0	0	coding
Giannikou, PLOSGenetics 2016	[79]	Cancer sequencing screen	Urologic	NA	renal angiomyolipoma	Recurrence-based	2	0	0	coding
Gibson, Nature Genetics 2016	[80]	Cancer sequencing screen	Gynecologic	NA	endometrial cancer	MutSig	31	18	0	coding
Gingras, Cell Reports 2016	[81]	Cancer sequencing screen	Core gastrointestinal	NA	ampullary adenocarcinoma	MutSig	23	0	0	coding
Goh, Nature Genetics 2014	[82]	Cancer sequencing screen	Endocrine	NA	adrenocortical adenoma	MutSig	1	0	0	coding
Gopal, Cancer Cell 2018	[83]	Cancer sequencing screen	Endocrine	NA	hurthle cell carcinoma	Literature-based, MutSig2CV, Recurrence-based	18	8	0	coding and noncoding
Govindan, Cell 2012	[84]	Cancer sequencing screen	Thoracic	NA	nonsmall cell lung cancer	MuSiC	4	4	0	coding
Grasso, Nature 2012	[85]	Cancer sequencing screen	Urologic	NA	prostate cancer	Paper-specific	8	0	0	coding
Graubert, Nature Genetics 2012	[86]	Cancer sequencing screen	Hematologic and lymphatic	NA	myelodysplasia	Recurrence-based	1	0	0	coding
Greif, Leukemia 2011	[87]	Cancer sequencing screen	Hematologic and lymphatic	NA	acute myeloid leukemia	Recurrence-based	1	2	0	coding
Grobner, Nature 2018	[88]	Cancer sequencing screen	Multiple	NA	pan-cancer paediatric	MuSiC	57	21	0	coding
Gui, Nature Genetics 2011	[89]	Cancer sequencing screen	Urologic	NA	bladder cancer	Recurrence-based, Wood-based	15	5	0	coding
Guichard, Nature Genetics 2012	[90]	Cancer sequencing screen	Developmental gastrointestinal	NA	hepatocellular carcinoma	Recurrence-based	8	2	0	coding
Gunawardana, Nature Genetics 2014	[91]	Cancer sequencing screen	Hematologic and lymphatic	NA	mediastinal B-cell lymphoma	Recurrence-based	1	1	0	coding
Guo, Nature Genetics 2012	[92]	Cancer sequencing screen	Urologic	NA	clear cell renal cancer	Wood-based	9	14	0	coding
Guo, Nature Genetics 2013	[93]	Cancer sequencing screen	Urologic	NA	bladder cancer	Wood-based	23	13	0	coding
Hayward, Nature 2017	[94]	Cancer sequencing screen	Skin	NA	melanoma	MutSigCV, OncodriveFML	12	34	0	coding and noncoding
Heo, BMC Medical Genetics 2017	[95]	Cancer sequencing screen	Hematologic and lymphatic	NA	acute myeloid leukemia	MutSig	0	11	0	coding
Hillman, Nature Communications 2018	[96]	Cancer sequencing screen	Gynecologic	NA	granulosa tumours of the ovary	MuSiC	2	0	0	coding
Hintzsche, British Journal of Haematology 2017	[97]	Cancer sequencing screen	Skin	NA	mucosal melanoma	Recurrence-based	7	12	0	coding
Hmeljak, Cancer Discovery 2018	[98]	Cancer sequencing screen	Thoracic	NA	malignant pleural mesothelioma	MutSig2CV	5	0	0	coding
Hodis, Cell 2012	[99]	Cancer sequencing screen	Skin	NA	melanoma	InVEx	9	3	0	coding
Holmfeldt, Nature Genetics 2013	[100]	Cancer sequencing screen	Hematologic and lymphatic	NA	acute lymphocytic leukemia	Recurrence-based	10	8	0	coding
Hornshoj, npj Genomic Medicine 2018	[101]	Cancer sequencing screen	Multiple	NA	pan-cancer adult	ncDriver	29	87	0	coding and noncoding
Huang, Nature Genetics 2012	[102]	Cancer sequencing screen	Developmental gastrointestinal	NA	hepatocellular carcinoma	Paper-specific	3	7	0	coding
Huang, Scientific Reports 2016	[103]	Cancer sequencing screen	Head and neck	NA	squamous head and neck cancer	MuSiC	5	20	0	coding
Ibanez, PLOS One 2016	[104]	Cancer sequencing screen	Hematologic and lymphatic	NA	acute promyelocytic leukemia	Paper-specific	5	3	0	coding
Imielinski, Cell 2012	[105]	Cancer sequencing screen	Thoracic	NA	lung adenocarcinoma	InVEx	23	2	0	coding
Jaiswal, NEJM 2014	[106]	Noncancer sequencing screen	Hematologic and lymphatic	normal blood cells	NA	Recurrence-based	0	0	10	coding
Jiang, Nature Genetics 2015	[107]	Cancer sequencing screen	Hematologic and lymphatic	NA	natural killer/T cell lymphoma	MuSiC	10	16	0	coding
Jiao, Nature Genetics 2013	[108]	Cancer sequencing screen	Developmental gastrointestinal	NA	cholangiocarcinoma	Wood-based	5	0	0	coding
Jiao, Science 2011	[109]	Cancer sequencing screen	Developmental gastrointestinal	NA	pancreatic neuroendocrine tumours	Recurrence-based	6	0	0	coding
Johansson, Oncotarget 2016	[110]	Cancer sequencing screen	Skin	NA	melanoma	Literature-based, Recurrence-based	5	3	0	coding
Johnson, Science 2014	[111]	Cancer sequencing screen	Central nervous system	NA	low grade glioma	Recurrence-based	4	0	0	coding
Jones, Nature 2012	[113]	Cancer sequencing screen	Central nervous system	NA	medulloblastoma	MutSig	7	1	0	coding
Jones, Nature Genetics 2013	[112]	Cancer sequencing screen	Central nervous system	NA	astrocytoma	MuSiC	4	0	0	coding
Jones, Science 2008	[115]	Cancer sequencing screen	Developmental gastrointestinal	NA	pancreatic ductal adenocarcinoma	Wood-based	14	61	0	coding
Jones, Science 2010	[114]	Cancer sequencing screen	Gynecologic	NA	ovarian clear-cell carcinoma	Recurrence-based	4	0	0	coding
Jour, HumanPathology 2014	[116]	Cancer sequencing screen	Soft tissue	NA	soft tissue sarcoma	Recurrence-based	7	1	0	coding
Jung, Clinical Cancer Research 2018	[117]	Cancer sequencing screen	Core gastrointestinal	NA	gastric adenocarcinoma	Recurrence-based	54	1	0	coding
Jusakul, Cancer Discovery 2017	[118]	Cancer sequencing screen	Developmental gastrointestinal	NA	cholangiocarcinoma	IntOGen, MutSigCV, Recurrence-based	30	4	0	coding and noncoding
Juul, eLife 2017	[119]	Cancer sequencing screen	Multiple	NA	pan-cancer adult	ncdDetect	11	224	0	noncoding
Kadara, Annals of Oncology 2017	[120]	Cancer sequencing screen	Thoracic	NA	lung adenocarcinoma	InVEx	16	12	0	coding
Kakiuchi, Nature Genetics 2014	[121]	Cancer sequencing screen	Core gastrointestinal	NA	diffuse gastric adenocarcinoma	Recurrence-based	1	0	0	coding
Kan, Nature 2010	[122]	Cancer sequencing screen	Gynecologic, Thoracic, Developmental gastrointestinal, Urologic	NA	breast cancer, lung cancer (all histologies), ovarian cancer, pancreatic ductal adenocarcinoma, prostate cancer	Wood-based	27	48	0	coding
Kandoth, Nature 2013	[123]	Cancer sequencing screen	Multiple	NA	pan-cancer adult	MuSiC	93	31	0	coding
Kataoka, Nature Genetics 2015	[124]	Cancer sequencing screen	Hematologic and lymphatic	NA	T-cell leukemia/lymphoma	MutSig	31	20	0	coding
Kiel, JEM 2012	[125]	Cancer sequencing screen	Hematologic and lymphatic	NA	splenic marginal zone lymphoma	Recurrence-based	1	0	0	coding
Klampfl, NEJM 2013	[126]	Cancer sequencing screen	Hematologic and lymphatic	NA	myeloproliferative neoplasm	Recurrence-based	1	0	0	coding
Kohsaka, Nature Genetics 2014	[127]	Cancer sequencing screen	Soft tissue	NA	rhabdomyosarcoma	Recurrence-based	1	0	0	coding
Kooi, Scientific Reports 2016	[128]	Cancer sequencing screen	Central nervous system	NA	retinoblastoma	MutSig, Recurrence-based	3	0	0	coding
Kovac, Nature Communications 2015	[129]	Cancer sequencing screen	Soft tissue	NA	osteosarcoma	IntOGen, Recurrence-based	12	2	0	coding
Kovac, Nature Communications 2015	[130]	Cancer sequencing screen	Urologic	NA	papillary renal cell carcinoma	IntOGen, MutSig	8	9	0	coding
Krauthammer, Nature Genetics 2012	[132]	Cancer sequencing screen	Skin	NA	melanoma	MuSiC	9	6	0	coding
Krauthammer, Nature Genetics 2015	[131]	Cancer sequencing screen	Skin	NA	melanoma	MutSig	12	1	0	coding
Krysiak, Blood 2017	[133]	Cancer sequencing screen	Hematologic and lymphatic	NA	follicular lymphoma	MuSiC	14	26	0	coding
Kunstman, Human Molecular Genetics 2015	[134]	Cancer sequencing screen	Endocrine	NA	anaplastic thyroid carcinoma	Literature-based, Recurrence-based	28	6	0	coding
Lac, Journal of Human Reproduction 2019	[136]	Noncancer sequencing screen	Gynecologic	endometriotic endometrium	NA	Paper-specific	0	0	4	coding
Lac, The Journal of Pathology 2019	[135]	Noncancer sequencing screen	Gynecologic	normal endometrium	NA	Paper-specific	0	0	6	coding
Landau, Cell 2013	[137]	Cancer sequencing screen	Hematologic and lymphatic	NA	chronic lymphocytic leukemia	MutSig	15	6	0	coding
Landau, Nature 2015	[138]	Cancer sequencing screen	Hematologic and lymphatic	NA	chronic lymphocytic leukemia	MutSig	27	18	0	coding
Lanzos, Scientific Reports 2017	[139]	Cancer sequencing screen	Multiple	NA	pan-cancer adult	ExInAtor	11	12	0	coding and noncoding
Lasorsa, Oncotarget 2016	[140]	Cancer sequencing screen	Soft tissue	NA	neuroblastoma	Paper-specific	3	19	0	coding
Lawrence, Nature 2014	[141]	Cancer sequencing screen	Multiple	NA	pan-cancer adult	MutSig	131	127	0	coding
Lawson, Science 2020	[142]	Noncancer sequencing screen	Urologic	normal bladder urothelium	NA	dNdScv	0	0	17	coding
Le Gallo, Cancer 2017	[144]	Cancer sequencing screen	Gynecologic	NA	clear cell endometrial cancer	Recurrence-based	6	1	0	coding
Le Gallo, Nature Genetics 2012	[143]	Cancer sequencing screen	Gynecologic	NA	serous endometrial cancer	Recurrence-based	6	2	0	coding
Lee-Six, Nature 2019	[148]	Noncancer sequencing screen	Core gastrointestinal	normal colorectal epithelium	NA	dNdScv	0	0	6	coding
Lee, Gastric Cancer 2019	[145]	Cancer sequencing screen	Core gastrointestinal	NA	gastric cancer	Recurrence-based	21	3	0	coding
Lee, JCI 2012	[146]	Cancer sequencing screen	Urologic	NA	rhabdoid tumour	MutSig	1	1	0	coding
Lee, Nature Genetics 2014	[147]	Cancer sequencing screen	Soft tissue	NA	malignant peripheral nerve sheath tumour	Recurrence-based	5	0	0	coding
Lefebvre, PLOS Medicine 2016	[149]	Cancer sequencing screen	Gynecologic	NA	breast cancer	MutSig	12	0	0	coding
Leiserson, Nature Genetics 2015	[150]	Cancer sequencing screen	Multiple	NA	pan-cancer adult	HotNet2	54	92	0	coding
Ley, Nature 2008	[151]	Cancer sequencing screen	Hematologic and lymphatic	NA	acute myeloid leukemia	Literature-based	3	6	0	coding
Li, Nature Communications 2017	[155]	Cancer sequencing screen	Head and neck	NA	nasopharyngeal carcinoma	MutSig	14	5	0	coding
Li, Nature Genetics 2011	[154]	Cancer sequencing screen	Developmental gastrointestinal	NA	hepatocellular carcinoma	Recurrence-based	3	2	0	coding
Li, Nature Genetics 2014	[153]	Cancer sequencing screen	Developmental gastrointestinal	NA	gallbladder carcinoma	MutSig	6	0	0	coding
Li, Scientific Reports 2015	[152]	Cancer sequencing screen	Thoracic	NA	lung squamous cell carcinoma	MutSig	13	6	0	coding
Lim, AJHG 2016	[157]	Cancer sequencing screen	Soft tissue	NA	vascular cancer	Recurrence-based	0	1	0	coding
Lim, Nature Genetics 2014	[156]	Cancer sequencing screen	Gynecologic	NA	breast fibroadenoma	Recurrence-based	1	0	0	coding
Lin, Nature Genetics 2014	[158]	Cancer sequencing screen	Core gastrointestinal	NA	esophageal squamous carcinoma	MutSig	11	2	0	coding
Lin, Nature Genetics 2014	[159]	Cancer sequencing screen	Head and neck	NA	nasopharyngeal carcinoma	MutSig	18	9	0	coding
Lipson, Nature Medicine 2012	[160]	Cancer sequencing screen	Core gastrointestinal, Thoracic	NA	colorectal adenocarcinoma, nonsmall cell lung cancer	Recurrence-based	16	0	0	coding
Litchfield, Nature Communications 2015	[161]	Cancer sequencing screen	Urologic	NA	testicular germ cell cancer	MutSig	1	10	0	coding
Liu, Cancer Cell 2018	[163]	Cancer sequencing screen	Core gastrointestinal	NA	pan-gastric	MutSig2CV	30	26	0	coding
Liu, Carcinogenesis 2012	[162]	Cancer sequencing screen	Thoracic	NA	nonsmall cell lung cancer	Literature-based, Paper-specific	2	9	0	coding
Lohr, PNAS 2012	[164]	Cancer sequencing screen	Hematologic and lymphatic	NA	diffuse large B-cell lymphoma	MutSig	24	46	0	coding
Lopez, Nature Communications 2019	[165]	Cancer sequencing screen	Hematologic and lymphatic	NA	burkitt lymphoma	IntOGen	11	7	0	coding
Love, Nature Genetics 2012	[166]	Cancer sequencing screen	Hematologic and lymphatic	NA	burkitt lymphoma	Recurrence-based	8	10	0	coding
Lui, Cancer Discovery 2013	[167]	Cancer sequencing screen	Head and neck	NA	squamous head and neck cancer	Paper-specific	7	11	0	coding
Lyu, The Journal of Pathology 2018	[168]	Cancer sequencing screen	Skin	NA	mucosal melanoma	Recurrence-based	3	2	0	coding
Ma, Nature 2018	[169]	Cancer sequencing screen	Multiple	NA	pan-cancer paediatric	GRIN, MutSig	103	39	0	coding
Madan, Leukemia 2016	[170]	Cancer sequencing screen	Hematologic and lymphatic	NA	acute promyelocytic leukemia	Recurrence-based	22	5	0	coding
Mao, Oncotarget 2017	[171]	Cancer sequencing screen	Developmental gastrointestinal	NA	hepatocellular carcinoma	Literature-based, Recurrence-based	9	0	0	coding
Mardis, NEJM 2009	[172]	Cancer sequencing screen	Hematologic and lymphatic	NA	acute myeloid leukemia	Paper-specific	3	7	0	coding
Mareschal, Genes Chromosomes and Cancer 2016	[173]	Cancer sequencing screen	Hematologic and lymphatic	NA	diffuse large B-cell lymphoma	MuSiC	7	6	0	coding
Mareschal, The Journal of Investigative Dermatology 2017	[174]	Cancer sequencing screen	Hematologic and lymphatic	NA	cutaneous DLBCL	MuSiC	5	17	0	coding
Martincorena, Science 2015	[176]	Noncancer sequencing screen	Skin	normal eyelid epidermis	NA	dN/dS	0	0	6	coding
Martincorena, Science 2018	[175]	Noncancer sequencing screen	Core gastrointestinal	normal oesophageal epithelium	NA	dNdScv	0	0	14	coding
Mason, Leukemia 2016	[177]	Cancer sequencing screen	Hematologic and lymphatic	NA	chronic myelomonocytic leukemia	Recurrence-based	20	9	0	coding
Maura, Nature Communications 2019	[178]	Cancer sequencing screen	Hematologic and lymphatic	NA	multiple myeloma	dNdScv	27	33	0	coding
Mehine, NEJM 2013	[179]	Cancer sequencing screen	Gynecologic	NA	leiomyoma	Recurrence-based	2	0	0	coding
Merlevede, Nature Communications 2016	[180]	Cancer sequencing screen	Hematologic and lymphatic	NA	chronic myelomonocytic leukemia	DrGap	21	5	0	coding
Moore, Nature 2020	[181]	Noncancer sequencing screen	Gynecologic	normal endometrium	NA	dN/dS	0	0	12	coding
Morin, Nature 2011	[182]	Cancer sequencing screen	Hematologic and lymphatic	NA	nonHodgkin lymphoma	Greenman-based	19	11	0	coding
Mularoni, Genome Biology 2016	[183]	Cancer sequencing screen	Multiple	NA	pan-cancer adult	OncodriveFML	141	649	0	coding and noncoding
Nagata, Blood 2016	[184]	Cancer sequencing screen	Hematologic and lymphatic	NA	T-cell leukemia/lymphoma	Recurrence-based	2	0	0	coding
Nakamura, Nature Genetics 2015	[185]	Cancer sequencing screen	Developmental gastrointestinal	NA	biliary tract cancer	MutSig	25	7	0	coding
Nangalia, NEJM 2013	[186]	Cancer sequencing screen	Hematologic and lymphatic	NA	myeloproliferative neoplasm	Paper-specific	9	0	0	coding
Newell, Nature Communications 2019	[205]	Cancer sequencing screen	Skin	NA	mucosal melanoma	20/20+, dNdScv, Literature-based, MuSiC2, MutSigCV, OncodriveClust, OncodriveFM, OncodriveFML	16	4	0	coding and noncoding
Nik-Zainal, Cell 2012	[206]	Cancer sequencing screen	Gynecologic	NA	breast cancer	Literature-based	8	0	0	coding
Nik-Zainal, Nature 2016	[207]	Cancer sequencing screen	Gynecologic	NA	breast cancer	Paper-specific	85	14	0	coding and noncoding
Nikolaev, Nature Genetics 2012	[208]	Cancer sequencing screen	Skin	NA	melanoma	Recurrence-based	6	1	0	coding
Nord, Nature Genetics 2014	[209]	Cancer sequencing screen	Soft tissue	NA	chondromyxoid fibroma	Recurrence-based	0	1	0	coding
Ogura, Genes Chromosomes and Cancer 2017	[210]	Cancer sequencing screen	Soft tissue	NA	bone giant cell tumour	Recurrence-based	1	0	0	coding
Ojesina, Nature 2014	[211]	Cancer sequencing screen	Gynecologic	NA	cervical cancer (all histologies)	MutSig	8	1	0	coding
Okosun, Nature Genetics 2014	[212]	Cancer sequencing screen	Hematologic and lymphatic	NA	follicular lymphoma	Recurrence-based	15	12	0	coding
Olafsson, Cell 2020	[213]	Noncancer sequencing screen	Core gastrointestinal	colonic epithelial crypts from ibd patients	NA	dNdScv	0	0	4	coding
Ong, Nature Genetics 2012	[214]	Cancer sequencing screen	Developmental gastrointestinal	NA	cholangiocarcinoma	Recurrence-based	9	6	0	coding
Palomero, Nature Genetics 2014	[215]	Cancer sequencing screen	Hematologic and lymphatic	NA	peripheral T-cell lymphoma	Recurrence-based	6	2	0	coding
Pan, Human Molecular Genetics 2016	[216]	Cancer sequencing screen	Endocrine	NA	papillary thyroid cancer	MutSig, MutSigCV	1	8	0	coding and noncoding
Pandya, JCI Insight 2017	[217]	Cancer sequencing screen	Endocrine	NA	parathyroid carcinoma	Literature-based, Recurrence-based	7	4	0	coding
Panea, Blood 2019	[218]	Cancer sequencing screen	Hematologic and lymphatic	NA	burkitt lymphoma	HotNet2, Literature-based, MutSigCV	23	51	0	coding and noncoding
Papaemmanuil, Nature Genetics 2014	[220]	Cancer sequencing screen	Hematologic and lymphatic	NA	acute lymphoblastic leukemia	Greenman-based	7	7	0	coding
Papaemmanuil, NEJM 2011	[219]	Cancer sequencing screen	Hematologic and lymphatic	NA	myelodysplasia	Recurrence-based	1	1	0	coding
Parsons, Science 2008	[221]	Cancer sequencing screen	Central nervous system	NA	glioblastoma	Wood-based	9	28	0	coding
Parsons, Science 2011	[222]	Cancer sequencing screen	Central nervous system	NA	medulloblastoma	Wood-based	7	0	0	coding
Pasqualucci, Nature 2011	[223]	Cancer sequencing screen	Hematologic and lymphatic	NA	diffuse large B-cell lymphoma	Recurrence-based	2	0	0	coding
Pasqualucci, Nature Genetics 2011	[224]	Cancer sequencing screen	Hematologic and lymphatic	NA	diffuse large B-cell lymphoma	Paper-specific	19	38	0	coding
Patch, Nature 2015	[225]	Cancer sequencing screen	Gynecologic	NA	ovarian serous carcinoma	IntOGen, MutSig	7	0	0	coding
Paulsson, Nature Genetics 2015	[226]	Cancer sequencing screen	Hematologic and lymphatic	NA	acute lymphoblastic leukemia	MutSig	6	3	0	coding
Peifer, Nature Genetics 2012	[227]	Cancer sequencing screen	Thoracic	NA	small cell lung cancer	MuSiC	4	19	0	coding
Pena-Llopis, Nature Genetics 2012	[228]	Cancer sequencing screen	Urologic	NA	clear cell renal cancer	Paper-specific	3	0	0	coding
Pereira, Nature Communications 2016	[229]	Cancer sequencing screen	Gynecologic	NA	breast cancer	Recurrence-based	35	6	0	coding
Petrini, Nature Genetics 2014	[230]	Cancer sequencing screen	Hematologic and lymphatic	NA	thymic carcinoma	Recurrence-based	11	1	0	coding
Piazza, Nature Genetics 2013	[231]	Cancer sequencing screen	Hematologic and lymphatic	NA	chronic myeloid leukemia	Recurrence-based	2	0	0	coding
Pierson, Gynecologic Oncology 2020	[232]	Cancer sequencing screen	Gynecologic	NA	endometrioid ovarian cancer	MutSigCV	7	1	0	coding
Pinto, Nature Communications 2015	[233]	Cancer sequencing screen	Endocrine	NA	adrenocortical carcinoma	Recurrence-based	3	1	0	coding
Piscuoglio, Clinical Cancer Research 2016	[234]	Cancer sequencing screen	Gynecologic	NA	male breast cancer	MutSig	4	0	0	coding
Puente, Nature 2011	[235]	Cancer sequencing screen	Hematologic and lymphatic	NA	chronic lymphocytic leukemia	Recurrence-based	3	1	0	coding
Pugh, Nature 2012	[237]	Cancer sequencing screen	Central nervous system	NA	medulloblastoma	MutSig	8	4	0	coding
Pugh, Nature Genetics 2013	[236]	Cancer sequencing screen	Soft tissue	NA	neuroblastoma	MutSig	5	1	0	coding
Qin, AJHG 2016	[238]	Cancer sequencing screen	Core gastrointestinal	NA	esophageal squamous carcinoma	MutSig	14	14	0	coding
Quesada, Nature Genetics 2012	[239]	Cancer sequencing screen	Hematologic and lymphatic	NA	chronic lymphocytic leukemia	Recurrence-based	17	60	0	coding
Radovich, Cancer Cell 2018	[240]	Cancer sequencing screen	Hematologic and lymphatic	NA	thymic carcinoma	MutSig	3	1	0	coding
Rampias, Nature Medicine 2014	[241]	Cancer sequencing screen	Urologic	NA	bladder cancer	Recurrence-based	2	3	0	coding
Ramsay, Nature Genetics 2013	[242]	Cancer sequencing screen	Hematologic and lymphatic	NA	chronic lymphocytic leukemia	Recurrence-based	1	0	0	coding
Rashid, Nature Communications 2019	[243]	Cancer sequencing screen	Skin	NA	cylindroma, spiradenocarcinoma, spiradenoma	dNdScv, IntOGen	3	1	0	coding
Rheinbay, Nature 2017	[245]	Cancer sequencing screen	Gynecologic	NA	breast cancer	MutSigNC	3	4	0	noncoding
Rheinbay, Nature 2020	[244]	Cancer sequencing screen	Multiple	NA	pan-cancer adult	ActiveDriverWGS, CompositeDriver, dNdScv, DriverPower, ExInAtor, LARVA, MutSig, NBR, ncdDetect, ncDriver, OncodriveFML, regDriver	66	27	0	coding and noncoding
Richter, Nature Genetics 2012	[246]	Cancer sequencing screen	Hematologic and lymphatic	NA	burkitt lymphoma	Recurrence-based	7	0	0	coding
Robertson, Cancer Cell 2017	[248]	Cancer sequencing screen	Skin	NA	melanoma	MutSig	6	3	0	coding
Robertson, Cell 2017	[247]	Cancer sequencing screen	Urologic	NA	bladder cancer	MutSig	35	22	0	coding
Robinson, Cell 2015	[249]	Cancer sequencing screen	Urologic	NA	prostate cancer	MutSig	34	3	0	coding
Robinson, Nature 2012	[251]	Cancer sequencing screen	Central nervous system	NA	medulloblastoma	MuSiC	9	6	0	coding
Robinson, Nature Genetics 2013	[250]	Cancer sequencing screen	Gynecologic	NA	breast cancer	Recurrence-based	1	0	0	coding
Rokutan, The Journal of Pathology 2016	[252]	Cancer sequencing screen	Core gastrointestinal	NA	mucinous gastric cancer	Recurrence-based	14	9	0	coding
Rudin, Nature Genetics 2012	[253]	Cancer sequencing screen	Thoracic	NA	small cell lung cancer	Wood-based	4	18	0	coding
Saito, Nature 2020	[254]	Source of canonical drivers	Multiple	NA	NA	NA	95	0	0	coding
Sakata-Yanagimoto, Nature Genetics 2014	[255]	Cancer sequencing screen	Hematologic and lymphatic	NA	angioimmunoblastic T-cell lymphoma	Recurrence-based	4	0	0	coding
Sausen, Nature Communications 2015	[257]	Cancer sequencing screen	Developmental gastrointestinal	NA	pancreatic ductal adenocarcinoma	Recurrence-based	9	0	0	coding
Sausen, Nature Genetics 2013	[256]	Cancer sequencing screen	Soft tissue	NA	neuroblastoma	Recurrence-based	3	2	0	coding
Scelo, Nature Communications 2014	[258]	Cancer sequencing screen	Urologic	NA	clear cell renal cancer	MuSiC	9	7	0	coding
Schramm, Nature Genetics 2015	[259]	Cancer sequencing screen	Soft tissue	NA	neuroblastoma	Recurrence-based	0	21	0	coding
Schulze, Nature Genetics 2015	[260]	Cancer sequencing screen	Developmental gastrointestinal	NA	hepatocellular carcinoma	MutSig	12	3	0	coding
Schwartzentruber, Nature 2012	[261]	Cancer sequencing screen	Central nervous system	NA	glioblastoma	Recurrence-based	4	0	0	coding
Secrier, Nature Genetics 2016	[262]	Cancer sequencing screen	Core gastrointestinal	NA	esophageal adenocarcinoma	MutSigCV	4	3	0	coding
Seiler, Cell Reports 2018	[263]	Cancer sequencing screen	Multiple	NA	pan-cancer adult	20/20, MutSigCV	17	102	0	coding
Seshagiri, Nature 2012	[264]	Cancer sequencing screen	Core gastrointestinal	NA	colorectal adenocarcinoma	Wood-based	8	12	0	coding
Shain, Nature Genetics 2015	[266]	Cancer sequencing screen	Skin	NA	desmoplastic melanoma	Literature-based, Recurrence-based	20	4	0	coding
Shain, Nature Genetics 2019	[265]	Cancer sequencing screen	Skin	NA	uveal melanoma	Recurrence-based	13	2	0	coding
Shen, Cell Reports 2018	[267]	Cancer sequencing screen	Urologic	NA	testicular germ cell cancer	MutSigCV	3	0	0	coding
Shuai, Nature Communications 2020	[268]	Cancer sequencing screen	Multiple	NA	pan-cancer adult	DriverPower	25	23	0	noncoding
Siraj, AJHG 2016	[269]	Cancer sequencing screen	Endocrine	NA	papillary thyroid cancer	Recurrence-based	6	18	0	coding
Solomon, Nature Genetics 2013	[270]	Cancer sequencing screen	Urologic	NA	bladder cancer	Recurrence-based	1	0	0	coding
Sondka, Nature Reviews Cancer 2018	[271]	Source of canonical drivers	Multiple	NA	NA	NA	586	0	0	coding
Stark, Nature Genetics 2012	[272]	Cancer sequencing screen	Skin	NA	melanoma	Recurrence-based	0	2	0	coding
Stephens, Nature 2012	[273]	Cancer sequencing screen	Gynecologic	NA	breast cancer	Greenman-based	34	1	0	coding
Stieglitz, Nature Genetics 2015	[274]	Cancer sequencing screen	Hematologic and lymphatic	NA	juvenile myelomonocytic leukemia	Literature-based, Paper-specific	14	2	0	coding
Stransky, Science 2011	[275]	Cancer sequencing screen	Head and neck	NA	squamous head and neck cancer	MutSig	14	60	0	coding
Suda, Cell Reports 2018	[276]	Noncancer sequencing screen	Gynecologic	normal endometrium and endometriotic endometrium	NA	Recurrence-based	0	0	14	coding
Sweeney, Nature Genetics 2014	[277]	Cancer sequencing screen	Head and neck	NA	ameloblastoma	Recurrence-based	4	0	0	coding
Tan, Nature Genetics 2015	[278]	Cancer sequencing screen	Gynecologic	NA	breast fibroepithelial tumours	Recurrence-based	15	3	0	coding
Tang, Nature 2020	[279]	Noncancer sequencing screen	Skin	normal melanocytes	NA	Paper-specific	0	0	11	coding
Tarpey, Nature Genetics 2013	[280]	Cancer sequencing screen	Soft tissue	NA	chondrosarcoma	Recurrence-based	5	0	0	coding
Taylor, Nature Genetics 2014	[281]	Cancer sequencing screen	Central nervous system	NA	diffuse intrinsic pontine glioma	Recurrence-based	7	1	0	coding
TCGA, Cancer Cell 2017	[33]	Cancer sequencing screen	Developmental gastrointestinal	NA	pancreatic ductal adenocarcinoma	MutSig	12	2	0	coding
TCGA, Cell 2015	[29]	Cancer sequencing screen	Urologic	NA	prostate cancer	MutSig	12	1	0	coding
TCGA, Cell 2017	[34]	Cancer sequencing screen	Soft tissue	NA	soft tissue sarcoma	MuSiC	3	0	0	coding
TCGA, Cell 2017	[35]	Cancer sequencing screen	Developmental gastrointestinal	NA	hepatocellular carcinoma	MutSig, Recurrence-based	18	12	0	coding
TCGA, Nature 2017	[30]	Cancer sequencing screen	Gynecologic	NA	cervical cancer (all histologies)	MutSig	11	3	0	coding
TCGA, Nature 2017	[31]	Cancer sequencing screen	Core gastrointestinal	NA	esophageal (squamous and adenocarcinoma)	MutSig	9	2	0	coding
TCGA, NEJM 2016	[32]	Cancer sequencing screen	Urologic	NA	papillary renal cell carcinoma	MutSig	11	0	0	coding
Tirode, Cancer Discovery 2014	[282]	Cancer sequencing screen	Soft tissue	NA	Ewing sarcoma	MuSiC	4	0	0	coding
Togasaki, Blood Cancer Journal 2017	[283]	Cancer sequencing screen	Hematologic and lymphatic	NA	chronic myeloid leukemia	Literature-based, Recurrence-based	6	19	0	coding
Totoki, Nature Genetics 2014	[284]	Cancer sequencing screen	Developmental gastrointestinal	NA	hepatocellular carcinoma	MutSig	18	10	0	coding
Toy, Nature Genetics 2013	[285]	Cancer sequencing screen	Gynecologic	NA	breast cancer	Recurrence-based	1	0	0	coding
Ungewickell, Nature Genetics 2015	[286]	Cancer sequencing screen	Hematologic and lymphatic	NA	cutaneous T cell lymphoma	Recurrence-based	7	10	0	coding
Varela, Nature 2011	[287]	Cancer sequencing screen	Urologic	NA	clear cell renal cancer	Recurrence-based	1	0	0	coding
Vasudevan, Cell Reports 2018	[288]	Cancer sequencing screen	Central nervous system	NA	meningioma	Recurrence-based	2	14	0	coding
Viel, EBioMedicine 2017	[289]	Cancer sequencing screen	Core gastrointestinal	NA	colorectal adenocarcinoma	Recurrence-based	11	25	0	coding
Vogelstein, Science 2013	[290]	Source of canonical drivers	Multiple	NA	NA	NA	125	0	0	coding
Waddell, Nature 2015	[291]	Cancer sequencing screen	Developmental gastrointestinal	NA	pancreatic ductal adenocarcinoma	MutSig, Recurrence-based	6	0	0	coding
Wang, GenomeResearch 2012	[296]	Cancer sequencing screen	Developmental gastrointestinal	NA	pancreatic ductal adenocarcinoma	Recurrence-based	9	47	0	coding
Wang, Nature 2014	[297]	Cancer sequencing screen	Central nervous system	NA	intracranial germ cell	Recurrence-based	8	3	0	coding
Wang, Nature Genetics 2011	[293]	Cancer sequencing screen	Core gastrointestinal	NA	gastric adenocarcinoma	Wood-based	6	12	0	coding
Wang, Nature Genetics 2014	[294]	Cancer sequencing screen	Core gastrointestinal	NA	gastric adenocarcinoma	Youn-based	11	8	0	coding
Wang, Nature Genetics 2016	[292]	Cancer sequencing screen	Central nervous system	NA	glioblastoma	MutComFocal	11	2	0	coding
Wang, NEJM 2011	[295]	Cancer sequencing screen	Hematologic and lymphatic	NA	chronic lymphocytic leukemia	MutSig	9	1	0	coding
Weaver, Nature Genetics 2014	[298]	Cancer sequencing screen	Core gastrointestinal	NA	esophageal adenocarcinoma	Recurrence-based	5	9	0	coding
Wei, Nature Genetics 2011	[299]	Cancer sequencing screen	Skin	NA	melanoma	Paper-specific	5	55	0	coding
Weinreb, Nature Genetics 2014	[300]	Cancer sequencing screen	Head and neck	NA	salivary gland adenocarcinoma	Recurrence-based	0	1	0	coding
Weisman, Modern Pathology 2016	[301]	Cancer sequencing screen	Gynecologic	NA	triple negative breast cancer	Paper-specific, Recurrence-based	62	13	0	coding
Welch, Cell 2012	[302]	Cancer sequencing screen	Hematologic and lymphatic	NA	acute myeloid leukemia	Recurrence-based	15	6	0	coding
Witkiewicz, Nature Communications 2015	[303]	Cancer sequencing screen	Developmental gastrointestinal	NA	pancreatic ductal adenocarcinoma	MutSig	12	12	0	coding
Witkowski, Nature Genetics 2014	[304]	Cancer sequencing screen	Gynecologic	NA	ovarian small-cell carcinoma	Recurrence-based	1	0	0	coding
Wu, Nature Communications 2019	[307]	Cancer sequencing screen	Urologic	NA	bladder cancer	Recurrence-based	16	12	0	coding and noncoding
Wu, Nature Genetics 2014	[305]	Cancer sequencing screen	Central nervous system	NA	paediatric high-grade glioma	Recurrence-based	23	2	0	coding
Wu, Oncotarget 2016	[308]	Cancer sequencing screen	Urologic	NA	bladder cancer	MutSig	15	8	0	coding
Wu, PNAS 2011	[306]	Cancer sequencing screen	Developmental gastrointestinal	NA	pancreatic neoplastic cysts	Recurrence-based	5	0	0	coding
Xia, Molecular Cancer Therapeutics 2014	[309]	Cancer sequencing screen	Skin	NA	melanoma	Recurrence-based	7	5	0	coding
Xie, Nature Medicine 2014	[310]	Noncancer sequencing screen	Hematologic and lymphatic	normal blood cells	NA	Recurrence-based	0	0	9	coding
Xu, Modern Pathology 2020	[311]	Cancer sequencing screen	Skin	NA	ocular adnexal sebaceous carcinoma	MutSigCV	3	2	0	coding
Yachida, Cancer Cell 2016	[312]	Cancer sequencing screen	Core gastrointestinal	NA	ampullary adenocarcinoma	Recurrence-based	19	5	0	coding
Yan, Nature Genetics 2011	[313]	Cancer sequencing screen	Hematologic and lymphatic	NA	acute monocytic leukemia	Recurrence-based	3	3	0	coding
Yasumoto, Cancer Medicine 2017	[314]	Cancer sequencing screen	Core gastrointestinal	NA	gastric adenocarcinoma	Recurrence-based	1	1	0	coding
Yates, Nature Medicine 2015	[315]	Cancer sequencing screen	Gynecologic	NA	breast cancer	Literature-based, Recurrence-based	45	1	0	coding
Yokoyama, Nature 2019	[316]	Noncancer sequencing screen	Core gastrointestinal	normal oesophageal epithelium	NA	dNdScv, MutSigCV	0	0	10	coding
Yoo, Nature Genetics 2014	[317]	Cancer sequencing screen	Hematologic and lymphatic	NA	angioimmunoblastic T-cell lymphoma	Recurrence-based	2	0	0	coding
Yoshida, Nature 2011	[319]	Cancer sequencing screen	Hematologic and lymphatic	NA	myelodysplasia	Recurrence-based	12	0	0	coding
Yoshida, Nature 2020	[318]	Noncancer sequencing screen	Thoracic	normal bronchial epithelium	NA	dNdScv	0	0	7	coding
Yuan, Cancer 2016	[320]	Cancer sequencing screen	Core gastrointestinal	NA	duodenal adenocarcinoma	MutSig	5	5	0	coding
Zang, Nature Genetics 2012	[321]	Cancer sequencing screen	Core gastrointestinal	NA	gastric adenocarcinoma	Recurrence-based	6	20	0	coding
Zhang, Nature 2012	[322]	Cancer sequencing screen	Hematologic and lymphatic	NA	acute lymphoblastic leukemia	Recurrence-based	19	1	0	coding
Zhang, Nature Genetics 2013	[324]	Cancer sequencing screen	Central nervous system	NA	paediatric low grade glioma	MuSiC, Paper-specific	17	16	0	coding
Zhang, Nature Genetics 2014	[325]	Cancer sequencing screen	Central nervous system	NA	glioma	Recurrence-based	7	0	0	coding
Zhang, Nature Genetics 2014	[326]	Cancer sequencing screen	Soft tissue	NA	malignant peripheral nerve sheath tumour	Recurrence-based	2	0	0	coding
Zhang, Science 2014	[323]	Cancer sequencing screen	Thoracic	NA	lung adenocarcinoma	Literature-based	10	0	0	coding
Zhao, PNAS 2016	[327]	Cancer sequencing screen	Gynecologic	NA	uterine carcinosarcoma	MutSig	8	2	0	coding
Zheng, Cancer Cell 2016	[329]	Cancer sequencing screen	Endocrine	NA	adrenocortical carcinoma	MutSig	5	0	0	coding
Zheng, PNAS 2016	[328]	Cancer sequencing screen	Head and neck	NA	nasopharyngeal carcinoma	MutSig	1	1	0	coding
Zhu, Cell 2019	[331]	Noncancer sequencing screen	Developmental gastrointestinal	nondysplastic hepatocytes from diseased liver	NA	Recurrence-based	0	0	26	coding
Zhu, Molecular Cell 2020	[330]	Cancer sequencing screen	Multiple	NA	pan-cancer adult	ActiveDriverWGS	2	24	0	noncoding

## Sheet: References
References
[1]	Agrawal, N. et al. Exome sequencing of head and neck squamous cell carcinoma reveals inactivating mutations in NOTCH1. Science 333, 1154-7 (2011).
[2]	Agrawal, N. et al. Comparative genomic analysis of esophageal adenocarcinoma and squamous cell carcinoma. Cancer Discov. 2, 899-905 (2012).
[3]	Al-Hebshi, N.N. et al. Exome sequencing of oral squamous cell carcinoma in users of Arabian snuff reveals novel candidates for driver genes. Int J Cancer 139, 363-72 (2016).
[4]	Amin-Mansour, A. et al. Genomic Evolutionary Patterns of Leiomyosarcoma and Liposarcoma. Clin Cancer Res 25, 5135-5142 (2019).
[5]	Andersson, A.K. et al. The landscape of somatic mutations in infant MLL-rearranged acute lymphoblastic leukemias. Nat. Genet. 47, 330-7 (2015).
[6]	Anglesio, M.S. et al. Cancer-Associated Mutations in Endometriosis without Cancer. N Engl J Med 376, 1835-1848 (2017).
[7]	Assie, G. et al. Integrated genomic characterization of adrenocortical carcinoma. Nat. Genet. 46, 607-12 (2014).
[8]	Bailey, M.H. et al. Comprehensive Characterization of Cancer Driver Genes and Mutations. Cell 173, 371-385 e18 (2018).
[9]	Bailey, P. et al. Genomic analyses identify molecular subtypes of pancreatic cancer. Nature 531, 47-52 (2016).
[10]	Balbas-Martinez, C. et al. Recurrent inactivation of STAG2 in bladder cancer is not associated with aneuploidy. Nat. Genet. 45, 1464-9 (2013).
[11]	Banerji, S. et al. Sequence analysis of mutations and translocations across breast cancer subtypes. Nature 486, 405-9 (2012).
[12]	Barbieri, C.E. et al. Exome sequencing identifies recurrent SPOP, FOXA1 and MED12 mutations in prostate cancer. Nat. Genet. 44, 685-9 (2012).
[13]	Barretina, J. et al. Subtype-specific genomic alterations define new targets for soft-tissue sarcoma therapy. Nat. Genet. 42, 715-21 (2010).
[14]	Bass, A.J. et al. Genomic sequencing of colorectal adenocarcinomas identifies a recurrent VTI1A-TCF7L2 fusion. Nat. Genet. 43, 964-8 (2011).
[15]	Behjati, S. et al. Distinct H3F3A and H3F3B driver mutations define chondroblastoma and giant cell tumor of bone. Nat. Genet. 45, 1479-82 (2013).
[16]	Behjati, S. et al. Recurrent PTPRB and PLCG1 mutations in angiosarcoma. Nat. Genet. 46, 376-9 (2014).
[17]	Beltran, H. et al. Targeted next-generation sequencing of advanced prostate cancer identifies potential therapeutic targets and disease heterogeneity. Eur. Urol. 63, 920-6 (2013).
[18]	Berger, A.C. et al. A Comprehensive Pan-Cancer Molecular Study of Gynecologic and Breast Cancers. Cancer Cell 33, 690-705 e9 (2018).
[19]	Berger, M.F. et al. Melanoma genome sequencing reveals frequent PREX2 mutations. Nature 485, 502-6 (2012).
[20]	Bettegowda, C. et al. Mutations in CIC and FUBP1 contribute to human oligodendroglioma. Science 333, 1453-5 (2011).
[21]	Biankin, A.V. et al. Pancreatic cancer genomes reveal aberrations in axon guidance pathway genes. Nature 491, 399-405 (2012).
[22]	Bonilla, X. et al. Genomic analysis identifies new drivers and progression pathways in skin basal cell carcinoma. Nat Genet 48, 398-406 (2016).
[23]	Brastianos, P.K. et al. Exome sequencing identifies BRAF mutations in papillary craniopharyngiomas. Nat. Genet. 46, 161-5 (2014).
[24]	Brohl, A.S. et al. The genomic landscape of the Ewing Sarcoma family of tumors reveals recurrent STAG2 mutation. PLoS Genet. 10, e1004475 (2014).
[25]	Brunner, S.F. et al. Somatic mutations and clonal dynamics in healthy and cirrhotic human liver. Nature 574, 538-542 (2019).
[26]	Buczkowicz, P. et al. Genomic analysis of diffuse intrinsic pontine gliomas identifies three molecular subgroups and recurrent activating ACVR1 mutations. Nat. Genet. 46, 451-6 (2014).
[27]	Bueno, R. et al. Comprehensive genomic analysis of malignant pleural mesothelioma identifies recurrent mutations, gene fusions and splicing alterations. Nat Genet 48, 407-16 (2016).
[28]	Campbell, J.D. et al. Distinct patterns of somatic genome alterations in lung adenocarcinomas and squamous cell carcinomas. Nat Genet 48, 607-16 (2016).
[29]	Cancer Genome Atlas Research, N. The Molecular Taxonomy of Primary Prostate Cancer. Cell 163, 1011-25 (2015).
[30]	Cancer Genome Atlas Research, N. et al. Integrated genomic and molecular characterization of cervical cancer. Nature 543, 378-384 (2017).
[31]	Cancer Genome Atlas Research, N. et al. Integrated genomic characterization of oesophageal carcinoma. Nature 541, 169-175 (2017).
[32]	Cancer Genome Atlas Research, N. et al. Comprehensive Molecular Characterization of Papillary Renal-Cell Carcinoma. N Engl J Med 374, 135-45 (2016).
[33]	Cancer Genome Atlas Research Network. Electronic address, a.a.d.h.e. & Cancer Genome Atlas Research, N. Integrated Genomic Characterization of Pancreatic Ductal Adenocarcinoma. Cancer Cell 32, 185-203 e13 (2017).
[34]	Cancer Genome Atlas Research Network. Electronic address, e.d.s.c. & Cancer Genome Atlas Research, N. Comprehensive and Integrated Genomic Characterization of Adult Soft Tissue Sarcomas. Cell 171, 950-965 e28 (2017).
[35]	Cancer Genome Atlas Research Network. Electronic address, w.b.e. & Cancer Genome Atlas Research, N. Comprehensive and Integrative Genomic Characterization of Hepatocellular Carcinoma. Cell 169, 1327-1341 e23 (2017).
[36]	Cao, Y. et al. Activating hotspot L205R mutation in PRKACA and adrenal Cushing's syndrome. Science 344, 913-7 (2014).
[37]	Ceccarelli, M. et al. Molecular Profiling Reveals Biologically Discrete Subsets and Pathways of Progression in Diffuse Glioma. Cell 164, 550-63 (2016).
[38]	Chan-On, W. et al. Exome sequencing identifies distinct mutational patterns in liver fluke-related and non-infection-related bile duct cancers. Nat. Genet. 45, 1474-8 (2013).
[39]	Chang, J. et al. Genomic analysis of oesophageal squamous-cell carcinoma identifies alcohol drinking-related mutation signature and genomic alterations. Nat Commun 8, 15290 (2017).
[40]	Chapman, M.A. et al. Initial genome sequencing and analysis of multiple myeloma. Nature 471, 467-72 (2011).
[41]	Chen, F. et al. Multilevel Genomics-Based Taxonomy of Renal Cell Carcinoma. Cell Rep 14, 2476-89 (2016).
[42]	Cherniack, A.D. et al. Integrated Molecular Characterization of Uterine Carcinosarcoma. Cancer Cell 31, 411-423 (2017).
[43]	Cho, S.Y. et al. Sporadic Early-Onset Diffuse Gastric Cancers Have High Frequency of Somatic CDH1 Alterations, but Low Frequency of Somatic RHOA Mutations Compared With Late-Onset Cancers. Gastroenterology 153, 536-549 e26 (2017).
[44]	Choi, J. et al. Genomic landscape of cutaneous T cell lymphoma. Nat Genet 47, 1011-9 (2015).
[45]	Chow, Y.P. et al. Exome Sequencing Identifies Potentially Druggable Mutations in Nasopharyngeal Carcinoma. Sci Rep 7, 42980 (2017).
[46]	Ciriello, G. et al. Comprehensive Molecular Portraits of Invasive Lobular Breast Cancer. Cell 163, 506-19 (2015).
[47]	Clark, V.E. et al. Genomic analysis of non-NF2 meningiomas reveals mutations in TRAF7, KLF4, AKT1, and SMO. Science 339, 1077-80 (2013).
[48]	Cornish, A.J. et al. Identification of recurrent noncoding mutations in B-cell lymphoma using capture Hi-C. Blood Adv 3, 21-32 (2019).
[49]	Corre, J. et al. Multiple myeloma clonal evolution in homogeneously treated patients. Leukemia 32, 2636-2647 (2018).
[50]	Crompton, B.D. et al. The genomic landscape of pediatric Ewing sarcoma. Cancer Discov. 4, 1326-41 (2014).
[51]	Dalgliesh, G.L. et al. Systematic sequencing of renal carcinoma reveals inactivation of histone modifying genes. Nature 463, 360-3 (2010).
[52]	De Keersmaecker, K. et al. Exome sequencing identifies mutation in CNOT3 and ribosomal genes RPL5 and RPL10 in T-cell acute lymphoblastic leukemia. Nat. Genet. 45, 186-90 (2013).
[53]	Decker, B. et al. Biallelic BRCA2 Mutations Shape the Somatic Mutational Landscape of Aggressive Prostate Tumors. Am J Hum Genet 98, 818-829 (2016).
[54]	Ding, L. et al. Somatic mutations affect key pathways in lung adenocarcinoma. Nature 455, 1069-75 (2008).
[55]	Ding, L. et al. Clonal evolution in relapsed acute myeloid leukaemia revealed by whole-genome sequencing. Nature 481, 506-10 (2012).
[56]	Dolnik, A. et al. Commonly altered genomic regions in acute myeloid leukemia are enriched for somatic mutations involved in chromatin remodeling and splicing. Blood 120, e83-92 (2012).
[57]	Dulak, A.M. et al. Exome and whole-genome sequencing of esophageal adenocarcinoma identifies recurrent driver events and mutational complexity. Nat. Genet. 45, 478-86 (2013).
[58]	Durinck, S. et al. Spectrum of diverse genomic alterations define non-clear cell renal carcinoma subtypes. Nat. Genet. 47, 13-21 (2015).
[59]	Eleveld, T.F. et al. Relapsed neuroblastomas show frequent RAS-MAPK pathway mutations. Nat. Genet. 47, 864-71 (2015).
[60]	Encinas, G. et al. Somatic mutations in early onset luminal breast cancer. Oncotarget 9, 22460-22479 (2018).
[61]	Fabbri, G. et al. Analysis of the chronic lymphocytic leukemia coding genome: role of NOTCH1 mutational activation. J. Exp. Med. 208, 1389-401 (2011).
[62]	Faisal, F.A. et al. CDKN1B Deletions are Associated with Metastasis in African American Men with Clinically Localized, Surgically Treated Prostate Cancer. Clin Cancer Res 26, 2595-2602 (2020).
[63]	Farshidfar, F. et al. Integrative Genomic Analysis of Cholangiocarcinoma Identifies Distinct IDH-Mutant Molecular Profiles. Cell Rep 18, 2780-2794 (2017).
[64]	Feber, A. et al. CSN1 Somatic Mutations in Penile Squamous Cell Carcinoma. Cancer Res 76, 4720-4727 (2016).
[65]	Fels Elliott, D.R. et al. Impact of mutations in Toll-like receptor pathway genes on esophageal carcinogenesis. PLoS Genet 13, e1006808 (2017).
[66]	Fishbein, L. et al. Comprehensive Molecular Characterization of Pheochromocytoma and Paraganglioma. Cancer Cell 31, 181-193 (2017).
[67]	Fontebasso, A.M. et al. Recurrent somatic mutations in ACVR1 in pediatric midline high-grade astrocytoma. Nat. Genet. 46, 462-6 (2014).
[68]	Francis, J.M. et al. Somatic mutation of CDKN1B in small intestine neuroendocrine tumors. Nat. Genet. 45, 1483-6 (2013).
[69]	Frankell, A.M. et al. The landscape of selection in 551 esophageal adenocarcinomas defines genomic biomarkers for the clinic. Nat Genet 51, 506-516 (2019).
[70]	Fujimoto, A. et al. Whole-genome mutational landscape and characterization of noncoding and structural mutations in liver cancer. Nat Genet 48, 500-9 (2016).
[71]	Fujimoto, A. et al. Whole-genome sequencing of liver cancers identifies etiological influences on mutation patterns and recurrent mutations in chromatin regulators. Nat. Genet. 44, 760-4 (2012).
[72]	Gao, Y.B. et al. Genetic landscape of esophageal squamous cell carcinoma. Nat. Genet. 46, 1097-102 (2014).
[73]	Genovese, G. et al. Clonal hematopoiesis and blood-cancer risk inferred from blood DNA sequence. N Engl J Med 371, 2477-87 (2014).
[74]	George, J. et al. Comprehensive genomic profiles of small cell lung cancer. Nature 524, 47-53 (2015).
[75]	Gerlinger, M. et al. Genomic architecture and evolution of clear cell renal cell carcinomas defined by multiregion sequencing. Nat. Genet. 46, 225-33 (2014).
[76]	Gerlinger, M. et al. Intratumor heterogeneity and branched evolution revealed by multiregion sequencing. N. Engl. J. Med. 366, 883-92 (2012).
[77]	Giannakis, M. et al. RNF43 is frequently mutated in colorectal and endometrial cancers. Nat. Genet. 46, 1264-6 (2014).
[78]	Giannakis, M. et al. Genomic Correlates of Immune-Cell Infiltrates in Colorectal Carcinoma. Cell Rep 15, 857-865 (2016).
[79]	Giannikou, K. et al. Whole Exome Sequencing Identifies TSC1/TSC2 Biallelic Loss as the Primary and Sufficient Driver Event for Renal Angiomyolipoma Development. PLoS Genet 12, e1006242 (2016).
[80]	Gibson, W.J. et al. The genomic landscape and evolution of endometrial carcinoma progression and abdominopelvic metastasis. Nat Genet 48, 848-55 (2016).
[81]	Gingras, M.C. et al. Ampullary Cancers Harbor ELF3 Tumor Suppressor Gene Mutations and Exhibit Frequent WNT Dysregulation. Cell Rep 14, 907-919 (2016).
[82]	Goh, G. et al. Recurrent activating mutation in PRKACA in cortisol-producing adrenal tumors. Nat. Genet. 46, 613-7 (2014).
[83]	Gopal, R.K. et al. Widespread Chromosomal Losses and Mitochondrial DNA Alterations as Genetic Drivers in Hurthle Cell Carcinoma. Cancer Cell 34, 242-255 e5 (2018).
[84]	Govindan, R. et al. Genomic landscape of non-small cell lung cancer in smokers and never-smokers. Cell 150, 1121-34 (2012).
[85]	Grasso, C.S. et al. The mutational landscape of lethal castration-resistant prostate cancer. Nature 487, 239-43 (2012).
[86]	Graubert, T.A. et al. Recurrent mutations in the U2AF1 splicing factor in myelodysplastic syndromes. Nat. Genet. 44, 53-7 (2012).
[87]	Greif, P.A. et al. Identification of recurring tumor-specific somatic mutations in acute myeloid leukemia by transcriptome sequencing. Leukemia 25, 821-7 (2011).
[88]	Grobner, S.N. et al. The landscape of genomic alterations across childhood cancers. Nature 555, 321-327 (2018).
[89]	Gui, Y. et al. Frequent mutations of chromatin remodeling genes in transitional cell carcinoma of the bladder. Nat. Genet. 43, 875-8 (2011).
[90]	Guichard, C. et al. Integrated analysis of somatic mutations and focal copy-number changes identifies key genes and pathways in hepatocellular carcinoma. Nat. Genet. 44, 694-8 (2012).
[91]	Gunawardana, J. et al. Recurrent somatic mutations of PTPN1 in primary mediastinal B cell lymphoma and Hodgkin lymphoma. Nat. Genet. 46, 329-35 (2014).
[92]	Guo, G. et al. Frequent mutations of genes encoding ubiquitin-mediated proteolysis pathway components in clear cell renal cell carcinoma. Nat. Genet. 44, 17-9 (2012).
[93]	Guo, G. et al. Whole-genome and whole-exome sequencing of bladder cancer identifies frequent alterations in genes involved in sister chromatid cohesion and segregation. Nat. Genet. 45, 1459-63 (2013).
[94]	Hayward, N.K. et al. Whole-genome landscapes of major melanoma subtypes. Nature 545, 175-180 (2017).
[95]	Heo, S.G. et al. Identification of somatic mutations using whole-exome sequencing in Korean patients with acute myeloid leukemia. BMC Med Genet 18, 23 (2017).
[96]	Hillman, R.T. et al. KMT2D/MLL2 inactivation is associated with recurrence in adult-type granulosa cell tumors of the ovary. Nat Commun 9, 2496 (2018).
[97]	Hintzsche, J.D. et al. Whole-exome sequencing identifies recurrent SF3B1 R625 mutation and comutation of NF1 and KIT in mucosal melanoma. Melanoma Res 27, 189-199 (2017).
[98]	Hmeljak, J. et al. Integrative Molecular Characterization of Malignant Pleural Mesothelioma. Cancer Discov 8, 1548-1565 (2018).
[99]	Hodis, E. et al. A landscape of driver mutations in melanoma. Cell 150, 251-63 (2012).
[100]	Holmfeldt, L. et al. The genomic landscape of hypodiploid acute lymphoblastic leukemia. Nat. Genet. 45, 242-52 (2013).
[101]	Hornshoj, H. et al. Pan-cancer screen for mutations in non-coding elements with conservation and cancer specificity reveals correlations with expression and survival. NPJ Genom Med 3, 1 (2018).
[102]	Huang, J. et al. Exome sequencing of hepatitis B virus-associated hepatocellular carcinoma. Nat. Genet. 44, 1117-21 (2012).
[103]	Huang, K.K. et al. Exome sequencing reveals recurrent REV3L mutations in cisplatin-resistant squamous cell carcinoma of head and neck. Sci Rep 6, 19552 (2016).
[104]	Ibanez, M. et al. The Mutational Landscape of Acute Promyelocytic Leukemia Reveals an Interacting Network of Co-Occurrences and Recurrent Mutations. PLoS One 11, e0148346 (2016).
[105]	Imielinski, M. et al. Mapping the hallmarks of lung adenocarcinoma with massively parallel sequencing. Cell 150, 1107-20 (2012).
[106]	Jaiswal, S. et al. Age-related clonal hematopoiesis associated with adverse outcomes. N Engl J Med 371, 2488-98 (2014).
[107]	Jiang, L. et al. Exome sequencing identifies somatic mutations of DDX3X in natural killer/T-cell lymphoma. Nat Genet 47, 1061-6 (2015).
[108]	Jiao, Y. et al. Exome sequencing identifies frequent inactivating mutations in BAP1, ARID1A and PBRM1 in intrahepatic cholangiocarcinomas. Nat. Genet. 45, 1470-3 (2013).
[109]	Jiao, Y. et al. DAXX/ATRX, MEN1, and mTOR pathway genes are frequently altered in pancreatic neuroendocrine tumors. Science 331, 1199-203 (2011).
[110]	Johansson, P. et al. Deep sequencing of uveal melanoma identifies a recurrent mutation in PLCB4. Oncotarget 7, 4624-31 (2016).
[111]	Johnson, B.E. et al. Mutational analysis reveals the origin and therapy-driven evolution of recurrent glioma. Science 343, 189-93 (2014).
[112]	Jones, D.T. et al. Recurrent somatic alterations of FGFR1 and NTRK2 in pilocytic astrocytoma. Nat. Genet. 45, 927-32 (2013).
[113]	Jones, D.T. et al. Dissecting the genomic complexity underlying medulloblastoma. Nature 488, 100-5 (2012).
[114]	Jones, S. et al. Frequent mutations of chromatin remodeling gene ARID1A in ovarian clear cell carcinoma. Science 330, 228-31 (2010).
[115]	Jones, S. et al. Core signaling pathways in human pancreatic cancers revealed by global genomic analyses. Science 321, 1801-6 (2008).
[116]	Jour, G. et al. Molecular profiling of soft tissue sarcomas using next-generation sequencing: a pilot study toward precision therapeutics. Hum. Pathol. 45, 1563-71 (2014).
[117]	Jung, S.H. et al. Clonal Structures of Regionally Synchronous Gastric Adenomas and Carcinomas. Clin Cancer Res 24, 4715-4725 (2018).
[118]	Jusakul, A. et al. Whole-Genome and Epigenomic Landscapes of Etiologically Distinct Subtypes of Cholangiocarcinoma. Cancer Discov 7, 1116-1135 (2017).
[119]	Juul, M. et al. Non-coding cancer driver candidates identified with a sample- and position-specific model of the somatic mutation rate. Elife 6(2017).
[120]	Kadara, H. et al. Whole-exome sequencing and immune profiling of early-stage lung adenocarcinoma with fully annotated clinical follow-up. Ann Oncol 28, 75-82 (2017).
[121]	Kakiuchi, M. et al. Recurrent gain-of-function mutations of RHOA in diffuse-type gastric carcinoma. Nat. Genet. 46, 583-7 (2014).
[122]	Kan, Z. et al. Diverse somatic mutation patterns and pathway alterations in human cancers. Nature 466, 869-73 (2010).
[123]	Kandoth, C. et al. Mutational landscape and significance across 12 major cancer types. Nature 502, 333-339 (2013).
[124]	Kataoka, K. et al. Integrated molecular analysis of adult T cell leukemia/lymphoma. Nat Genet 47, 1304-15 (2015).
[125]	Kiel, M.J. et al. Whole-genome sequencing identifies recurrent somatic NOTCH2 mutations in splenic marginal zone lymphoma. J. Exp. Med. 209, 1553-65 (2012).
[126]	Klampfl, T. et al. Somatic mutations of calreticulin in myeloproliferative neoplasms. N. Engl. J. Med. 369, 2379-90 (2013).
[127]	Kohsaka, S. et al. A recurrent neomorphic mutation in MYOD1 defines a clinically aggressive subset of embryonal rhabdomyosarcoma associated with PI3K-AKT pathway mutations. Nat. Genet. 46, 595-600 (2014).
[128]	Kooi, I.E. et al. Somatic genomic alterations in retinoblastoma beyond RB1 are rare and limited to copy number changes. Sci Rep 6, 25264 (2016).
[129]	Kovac, M. et al. Exome sequencing of osteosarcoma reveals mutation signatures reminiscent of BRCA deficiency. Nat Commun 6, 8940 (2015).
[130]	Kovac, M. et al. Recurrent chromosomal gains and heterogeneous driver mutations characterise papillary renal cancer evolution. Nat Commun 6, 6336 (2015).
[131]	Krauthammer, M. et al. Exome sequencing identifies recurrent mutations in NF1 and RASopathy genes in sun-exposed melanomas. Nat Genet 47, 996-1002 (2015).
[132]	Krauthammer, M. et al. Exome sequencing identifies recurrent somatic RAC1 mutations in melanoma. Nat. Genet. 44, 1006-14 (2012).
[133]	Krysiak, K. et al. Recurrent somatic mutations affecting B-cell receptor signaling pathway genes in follicular lymphoma. Blood 129, 473-483 (2017).
[134]	Kunstman, J.W. et al. Characterization of the mutational landscape of anaplastic thyroid cancer via whole-exome sequencing. Hum Mol Genet 24, 2318-29 (2015).
[135]	Lac, V. et al. Oncogenic mutations in histologically normal endometrium: the new normal? J Pathol 249, 173-181 (2019).
[136]	Lac, V. et al. Iatrogenic endometriosis harbors somatic cancer-driver mutations. Hum Reprod 34, 69-78 (2019).
[137]	Landau, D.A. et al. Evolution and impact of subclonal mutations in chronic lymphocytic leukemia. Cell 152, 714-26 (2013).
[138]	Landau, D.A. et al. Mutations driving CLL and their evolution in progression and relapse. Nature 526, 525-30 (2015).
[139]	Lanzos, A. et al. Discovery of Cancer Driver Long Noncoding RNAs across 1112 Tumour Genomes: New Candidates and Distinguishing Features. Sci Rep 7, 41544 (2017).
[140]	Lasorsa, V.A. et al. Exome and deep sequencing of clinically aggressive neuroblastoma reveal somatic mutations that affect key pathways involved in cancer progression. Oncotarget 7, 21840-52 (2016).
[141]	Lawrence, M.S. et al. Discovery and saturation analysis of cancer genes across 21 tumour types. Nature 505, 495-501 (2014).
[142]	Lawson, A.R.J. et al. Extensive heterogeneity in somatic mutation and selection in the human bladder. Science 370, 75-82 (2020).
[143]	Le Gallo, M. et al. Exome sequencing of serous endometrial tumors identifies recurrent somatic mutations in chromatin-remodeling and ubiquitin ligase complex genes. Nat. Genet. 44, 1310-5 (2012).
[144]	Le Gallo, M. et al. Somatic mutation profiles of clear cell endometrial tumors revealed by whole exome and targeted gene sequencing. Cancer 123, 3261-3268 (2017).
[145]	Lee, H.H., Kim, S.Y., Jung, E.S., Yoo, J. & Kim, T.M. Mutation heterogeneity between primary gastric cancers and their matched lymph node metastases. Gastric Cancer 22, 323-334 (2019).
[146]	Lee, R.S. et al. A remarkably simple genome underlies highly malignant pediatric rhabdoid cancers. J. Clin. Invest. 122, 2983-8 (2012).
[147]	Lee, W. et al. PRC2 is recurrently inactivated through EED or SUZ12 loss in malignant peripheral nerve sheath tumors. Nat. Genet. 46, 1227-32 (2014).
[148]	Lee-Six, H. et al. The landscape of somatic mutation in normal colorectal epithelial cells. Nature 574, 532-537 (2019).
[149]	Lefebvre, C. et al. Mutational Profile of Metastatic Breast Cancers: A Retrospective Analysis. PLoS Med 13, e1002201 (2016).
[150]	Leiserson, M.D. et al. Pan-cancer network analysis identifies combinations of rare somatic mutations across pathways and protein complexes. Nat Genet 47, 106-14 (2015).
[151]	Ley, T.J. et al. DNA sequencing of a cytogenetically normal acute myeloid leukaemia genome. Nature 456, 66-72 (2008).
[152]	Li, C. et al. Whole Exome Sequencing Identifies Frequent Somatic Mutations in Cell-Cell Adhesion Genes in Chinese Patients with Lung Squamous Cell Carcinoma. Sci Rep 5, 14237 (2015).
[153]	Li, M. et al. Whole-exome and targeted gene sequencing of gallbladder carcinoma identifies recurrent mutations in the ErbB pathway. Nat. Genet. 46, 872-6 (2014).
[154]	Li, M. et al. Inactivating mutations of the chromatin remodeling gene ARID2 in hepatocellular carcinoma. Nat. Genet. 43, 828-9 (2011).
[155]	Li, Y.Y. et al. Exome and genome sequencing of nasopharynx cancer identifies NF-kappaB pathway activating mutations. Nat Commun 8, 14121 (2017).
[156]	Lim, W.K. et al. Exome sequencing identifies highly recurrent MED12 somatic mutations in breast fibroadenoma. Nat. Genet. 46, 877-80 (2014).
[157]	Lim, Y.H. et al. GNA14 Somatic Mutation Causes Congenital and Sporadic Vascular Tumors by MAPK Activation. Am J Hum Genet 99, 443-50 (2016).
[158]	Lin, D.C. et al. Genomic and molecular characterization of esophageal squamous cell carcinoma. Nat. Genet. 46, 467-73 (2014).
[159]	Lin, D.C. et al. The genomic landscape of nasopharyngeal carcinoma. Nat. Genet. 46, 866-71 (2014).
[160]	Lipson, D. et al. Identification of new ALK and RET gene fusions from colorectal and lung cancer biopsies. Nat. Med. 18, 382-4 (2012).
[161]	Litchfield, K. et al. Whole-exome sequencing reveals the mutational spectrum of testicular germ cell tumours. Nat Commun 6, 5973 (2015).
[162]	Liu, P. et al. Identification of somatic mutations in non-small cell lung carcinomas using whole-exome sequencing. Carcinogenesis 33, 1270-6 (2012).
[163]	Liu, Y. et al. Comparative Molecular Analysis of Gastrointestinal Adenocarcinomas. Cancer Cell 33, 721-735 e8 (2018).
[164]	Lohr, J.G. et al. Discovery and prioritization of somatic mutations in diffuse large B-cell lymphoma (DLBCL) by whole-exome sequencing. Proc. Natl. Acad. Sci. U. S. A. 109, 3879-84 (2012).
[165]	Lopez, C. et al. Genomic and transcriptomic changes complement each other in the pathogenesis of sporadic Burkitt lymphoma. Nat Commun 10, 1459 (2019).
[166]	Love, C. et al. The genetic landscape of mutations in Burkitt lymphoma. Nat. Genet. 44, 1321-5 (2012).
[167]	Lui, V.W. et al. Frequent mutation of the PI3K pathway in head and neck cancer defines predictive biomarkers. Cancer Discov. 3, 761-9 (2013).
[168]	Lyu, J. et al. Whole-exome sequencing of oral mucosal melanoma reveals mutational profile and therapeutic targets. J Pathol 244, 358-366 (2018).
[169]	Ma, X. et al. Pan-cancer genome and transcriptome analyses of 1,699 paediatric leukaemias and solid tumours. Nature 555, 371-376 (2018).
[170]	Madan, V. et al. Comprehensive mutational analysis of primary and relapse acute promyelocytic leukemia. Leukemia 30, 2430 (2016).
[171]	Mao, R. et al. Whole genome sequencing of matched tumor, adjacent non-tumor tissues and corresponding normal blood samples of hepatocellular carcinoma patients revealed dynamic changes of the mutations profiles during hepatocarcinogenesis. Oncotarget 8, 26185-26199 (2017).
[172]	Mardis, E.R. et al. Recurring mutations found by sequencing an acute myeloid leukemia genome. N. Engl. J. Med. 361, 1058-66 (2009).
[173]	Mareschal, S. et al. Whole exome sequencing of relapsed/refractory patients expands the repertoire of somatic mutations in diffuse large B-cell lymphoma. Genes Chromosomes Cancer 55, 251-67 (2016).
[174]	Mareschal, S. et al. Identification of Somatic Mutations in Primary Cutaneous Diffuse Large B-Cell Lymphoma, Leg Type by Massive Parallel Sequencing. J Invest Dermatol 137, 1984-1994 (2017).
[175]	Martincorena, I. et al. Somatic mutant clones colonize the human esophagus with age. Science 362, 911-917 (2018).
[176]	Martincorena, I. et al. Tumor evolution. High burden and pervasive positive selection of somatic mutations in normal human skin. Science 348, 880-6 (2015).
[177]	Mason, C.C. et al. Age-related mutations and chronic myelomonocytic leukemia. Leukemia 30, 906-13 (2016).
[178]	Maura, F. et al. Genomic landscape and chronological reconstruction of driver events in multiple myeloma. Nat Commun 10, 3835 (2019).
[179]	Mehine, M. et al. Characterization of uterine leiomyomas by whole-genome sequencing. N. Engl. J. Med. 369, 43-53 (2013).
[180]	Merlevede, J. et al. Mutation allele burden remains unchanged in chronic myelomonocytic leukaemia responding to hypomethylating agents. Nat Commun 7, 10767 (2016).
[181]	Moore, L. et al. The mutational landscape of normal human endometrial epithelium. Nature 580, 640-646 (2020).
[182]	Morin, R.D. et al. Frequent mutation of histone-modifying genes in non-Hodgkin lymphoma. Nature 476, 298-303 (2011).
[183]	Mularoni, L., Sabarinathan, R., Deu-Pons, J., Gonzalez-Perez, A. & Lopez-Bigas, N. OncodriveFML: a general framework to identify coding and non-coding regions with cancer driver mutations. Genome Biol 17, 128 (2016).
[184]	Nagata, Y. et al. Variegated RHOA mutations in adult T-cell leukemia/lymphoma. Blood 127, 596-604 (2016).
[185]	Nakamura, H. et al. Genomic spectra of biliary tract cancer. Nat Genet 47, 1003-10 (2015).
[186]	Nangalia, J. et al. Somatic CALR mutations in myeloproliferative neoplasms with nonmutated JAK2. N. Engl. J. Med. 369, 2391-405 (2013).
[187]	Network, C.G.A. Identification of a CpG island methylator phenotype that defines a distinct subgroup of glioma. Cancer Cell 17, 510-22 (2010).
[188]	Network, C.G.A.R. Comprehensive genomic characterization defines human glioblastoma genes and core pathways. Nature 455, 1061-8 (2008).
[189]	Network, C.G.A.R. Integrated genomic analyses of ovarian carcinoma. Nature 474, 609-15 (2011).
[190]	Network, C.G.A.R. Comprehensive molecular characterization of human colon and rectal cancer. Nature 487, 330-7 (2012).
[191]	Network, C.G.A.R. Comprehensive genomic characterization of squamous cell lung cancers. Nature 489, 519-25 (2012).
[192]	Network, C.G.A.R. Comprehensive molecular portraits of human breast tumours. Nature 490, 61-70 (2012).
[193]	Network, C.G.A.R. The somatic genomic landscape of glioblastoma. Cell 155, 462-77 (2013).
[194]	Network, C.G.A.R. Comprehensive molecular characterization of clear cell renal cell carcinoma. Nature 499, 43-9 (2013).
[195]	Network, C.G.A.R. Genomic and epigenomic landscapes of adult de novo acute myeloid leukemia. N. Engl. J. Med. 368, 2059-74 (2013).
[196]	Network, C.G.A.R. Integrated genomic characterization of endometrial carcinoma. Nature 497, 67-73 (2013).
[197]	Network, C.G.A.R. Comprehensive molecular profiling of lung adenocarcinoma. Nature 511, 543-50 (2014).
[198]	Network, C.G.A.R. Comprehensive molecular characterization of gastric adenocarcinoma. Nature 513, 202-9 (2014).
[199]	Network, C.G.A.R. Comprehensive molecular characterization of urothelial bladder carcinoma. Nature 507, 315-22 (2014).
[200]	Network, C.G.A.R. Integrated genomic characterization of papillary thyroid carcinoma. Cell 159, 676-90 (2014).
[201]	Network, C.G.A.R. The somatic genomic landscape of chromophobe renal cell carcinoma. Cancer Cell 26, 319-30 (2014).
[202]	Network, C.G.A.R. Genomic classification of cutaneous melanoma. Cell 161, 1681-96 (2015).
[203]	Network, C.G.A.R. Comprehensive, Integrative Genomic Analysis of Diffuse Lower-Grade Gliomas. N. Engl. J. Med. 372, 2481-98 (2015).
[204]	Network, C.G.A.R. Comprehensive genomic characterization of head and neck squamous cell carcinomas. Nature 517, 576-82 (2015).
[205]	Newell, F. et al. Whole-genome landscape of mucosal melanoma reveals diverse drivers and therapeutic targets. Nat Commun 10, 3163 (2019).
[206]	Nik-Zainal, S. et al. Mutational processes molding the genomes of 21 breast cancers. Cell 149, 979-93 (2012).
[207]	Nik-Zainal, S. et al. Landscape of somatic mutations in 560 breast cancer whole-genome sequences. Nature 534, 47-54 (2016).
[208]	Nikolaev, S.I. et al. Exome sequencing identifies recurrent somatic MAP2K1 and MAP2K2 mutations in melanoma. Nat. Genet. 44, 133-9 (2012).
[209]	Nord, K.H. et al. GRM1 is upregulated through gene fusion and promoter swapping in chondromyxoid fibroma. Nat. Genet. 46, 474-7 (2014).
[210]	Ogura, K. et al. Highly recurrent H3F3A mutations with additional epigenetic regulator alterations in giant cell tumor of bone. Genes Chromosomes Cancer 56, 711-718 (2017).
[211]	Ojesina, A.I. et al. Landscape of genomic alterations in cervical carcinomas. Nature 506, 371-5 (2014).
[212]	Okosun, J. et al. Integrated genomic analysis identifies recurrent mutations and evolution patterns driving the initiation and progression of follicular lymphoma. Nat. Genet. 46, 176-81 (2014).
[213]	Olafsson, S. et al. Somatic Evolution in Non-neoplastic IBD-Affected Colon. Cell 182, 672-684 e11 (2020).
[214]	Ong, C.K. et al. Exome sequencing of liver fluke-associated cholangiocarcinoma. Nat. Genet. 44, 690-3 (2012).
[215]	Palomero, T. et al. Recurrent mutations in epigenetic regulators, RHOA and FYN kinase in peripheral T cell lymphomas. Nat. Genet. 46, 166-70 (2014).
[216]	Pan, W. et al. Whole exome sequencing identifies lncRNA GAS8-AS1 and LPAR4 as novel papillary thyroid carcinoma driver alternations. Hum Mol Genet 25, 1875-84 (2016).
[217]	Pandya, C. et al. Genomic profiling reveals mutational landscape in parathyroid carcinomas. JCI Insight 2, e92061 (2017).
[218]	Panea, R.I. et al. The whole-genome landscape of Burkitt lymphoma subtypes. Blood 134, 1598-1607 (2019).
[219]	Papaemmanuil, E. et al. Somatic SF3B1 mutation in myelodysplasia with ring sideroblasts. N. Engl. J. Med. 365, 1384-95 (2011).
[220]	Papaemmanuil, E. et al. RAG-mediated recombination is the predominant driver of oncogenic rearrangement in ETV6-RUNX1 acute lymphoblastic leukemia. Nat. Genet. 46, 116-25 (2014).
[221]	Parsons, D.W. et al. An integrated genomic analysis of human glioblastoma multiforme. Science 321, 1807-12 (2008).
[222]	Parsons, D.W. et al. The genetic landscape of the childhood cancer medulloblastoma. Science 331, 435-9 (2011).
[223]	Pasqualucci, L. et al. Inactivating mutations of acetyltransferase genes in B-cell lymphoma. Nature 471, 189-95 (2011).
[224]	Pasqualucci, L. et al. Analysis of the coding genome of diffuse large B-cell lymphoma. Nat. Genet. 43, 830-7 (2011).
[225]	Patch, A.M. et al. Whole-genome characterization of chemoresistant ovarian cancer. Nature 521, 489-94 (2015).
[226]	Paulsson, K. et al. The genomic landscape of high hyperdiploid childhood acute lymphoblastic leukemia. Nat. Genet. 47, 672-6 (2015).
[227]	Peifer, M. et al. Integrative genome analyses identify key somatic driver mutations of small-cell lung cancer. Nat. Genet. 44, 1104-10 (2012).
[228]	Pena-Llopis, S. et al. BAP1 loss defines a new class of renal cell carcinoma. Nat. Genet. 44, 751-9 (2012).
[229]	Pereira, B. et al. The somatic mutation profiles of 2,433 breast cancers refines their genomic and transcriptomic landscapes. Nat Commun 7, 11479 (2016).
[230]	Petrini, I. et al. A specific missense mutation in GTF2I occurs at high frequency in thymic epithelial tumors. Nat. Genet. 46, 844-9 (2014).
[231]	Piazza, R. et al. Recurrent SETBP1 mutations in atypical chronic myeloid leukemia. Nat. Genet. 45, 18-24 (2013).
[232]	Pierson, W.E. et al. An integrated molecular profile of endometrioid ovarian cancer. Gynecol Oncol 157, 55-61 (2020).
[233]	Pinto, E.M. et al. Genomic landscape of paediatric adrenocortical tumours. Nat. Commun. 6, 6302 (2015).
[234]	Piscuoglio, S. et al. The Genomic Landscape of Male Breast Cancers. Clin Cancer Res 22, 4045-56 (2016).
[235]	Puente, X.S. et al. Whole-genome sequencing identifies recurrent mutations in chronic lymphocytic leukaemia. Nature 475, 101-5 (2011).
[236]	Pugh, T.J. et al. The genetic landscape of high-risk neuroblastoma. Nat. Genet. 45, 279-84 (2013).
[237]	Pugh, T.J. et al. Medulloblastoma exome sequencing uncovers subtype-specific somatic mutations. Nature 488, 106-10 (2012).
[238]	Qin, H.D. et al. Genomic Characterization of Esophageal Squamous Cell Carcinoma Reveals Critical Genes Underlying Tumorigenesis and Poor Prognosis. Am J Hum Genet 98, 709-27 (2016).
[239]	Quesada, V. et al. Exome sequencing identifies recurrent mutations of the splicing factor SF3B1 gene in chronic lymphocytic leukemia. Nat. Genet. 44, 47-52 (2012).
[240]	Radovich, M. et al. The Integrated Genomic Landscape of Thymic Epithelial Tumors. Cancer Cell 33, 244-258 e10 (2018).
[241]	Rampias, T. et al. A new tumor suppressor role for the Notch pathway in bladder cancer. Nat. Med. 20, 1199-205 (2014).
[242]	Ramsay, A.J. et al. POT1 mutations cause telomere dysfunction in chronic lymphocytic leukemia. Nat. Genet. 45, 526-30 (2013).
[243]	Rashid, M. et al. ALPK1 hotspot mutation as a driver of human spiradenoma and spiradenocarcinoma. Nat Commun 10, 2213 (2019).
[244]	Rheinbay, E. et al. Analyses of non-coding somatic drivers in 2,658 cancer whole genomes. Nature 578, 102-111 (2020).
[245]	Rheinbay, E. et al. Recurrent and functional regulatory mutations in breast cancer. Nature 547, 55-60 (2017).
[246]	Richter, J. et al. Recurrent mutation of the ID3 gene in Burkitt lymphoma identified by integrated genome, exome and transcriptome sequencing. Nat. Genet. 44, 1316-20 (2012).
[247]	Robertson, A.G. et al. Comprehensive Molecular Characterization of Muscle-Invasive Bladder Cancer. Cell 171, 540-556 e25 (2017).
[248]	Robertson, A.G. et al. Integrative Analysis Identifies Four Molecular and Clinical Subsets in Uveal Melanoma. Cancer Cell 32, 204-220 e15 (2017).
[249]	Robinson, D. et al. Integrative clinical genomics of advanced prostate cancer. Cell 161, 1215-28 (2015).
[250]	Robinson, D.R. et al. Activating ESR1 mutations in hormone-resistant metastatic breast cancer. Nat. Genet. 45, 1446-51 (2013).
[251]	Robinson, G. et al. Novel mutations target distinct subgroups of medulloblastoma. Nature 488, 43-8 (2012).
[252]	Rokutan, H. et al. Comprehensive mutation profiling of mucinous gastric carcinoma. J Pathol 240, 137-48 (2016).
[253]	Rudin, C.M. et al. Comprehensive genomic analysis identifies SOX2 as a frequently amplified gene in small-cell lung cancer. Nat. Genet. 44, 1111-6 (2012).
[254]	Saito, Y. et al. Landscape and function of multiple mutations within individual oncogenes. Nature 582, 95-99 (2020).
[255]	Sakata-Yanagimoto, M. et al. Somatic RHOA mutation in angioimmunoblastic T cell lymphoma. Nat. Genet. 46, 171-5 (2014).
[256]	Sausen, M. et al. Integrated genomic analyses identify ARID1A and ARID1B alterations in the childhood cancer neuroblastoma. Nat. Genet. 45, 12-7 (2013).
[257]	Sausen, M. et al. Clinical implications of genomic alterations in the tumour and circulation of pancreatic cancer patients. Nat Commun 6, 7686 (2015).
[258]	Scelo, G. et al. Variation in genomic landscape of clear cell renal cell carcinoma across Europe. Nat. Commun. 5, 5135 (2014).
[259]	Schramm, A. et al. Mutational dynamics between primary and relapse neuroblastomas. Nat. Genet. (2015).
[260]	Schulze, K. et al. Exome sequencing of hepatocellular carcinomas identifies new mutational signatures and potential therapeutic targets. Nat. Genet. 47, 505-11 (2015).
[261]	Schwartzentruber, J. et al. Driver mutations in histone H3.3 and chromatin remodelling genes in paediatric glioblastoma. Nature 482, 226-31 (2012).
[262]	Secrier, M. et al. Mutational signatures in esophageal adenocarcinoma define etiologically distinct subgroups with therapeutic relevance. Nat Genet 48, 1131-41 (2016).
[263]	Seiler, M. et al. Somatic Mutational Landscape of Splicing Factor Genes and Their Functional Consequences across 33 Cancer Types. Cell Rep 23, 282-296 e4 (2018).
[264]	Seshagiri, S. et al. Recurrent R-spondin fusions in colon cancer. Nature 488, 660-4 (2012).
[265]	Shain, A.H. et al. The genetic evolution of metastatic uveal melanoma. Nat Genet 51, 1123-1130 (2019).
[266]	Shain, A.H. et al. Exome sequencing of desmoplastic melanoma identifies recurrent NFKBIE promoter mutations and diverse activating mutations in the MAPK pathway. Nat Genet 47, 1194-9 (2015).
[267]	Shen, H. et al. Integrated Molecular Characterization of Testicular Germ Cell Tumors. Cell Rep 23, 3392-3406 (2018).
[268]	Shuai, S. et al. Combined burden and functional impact tests for cancer driver discovery using DriverPower. Nat Commun 11, 734 (2020).
[269]	Siraj, A.K. et al. Genomic Profiling of Thyroid Cancer Reveals a Role for Thyroglobulin in Metastasis. Am J Hum Genet 98, 1170-1180 (2016).
[270]	Solomon, D.A. et al. Frequent truncating mutations of STAG2 in bladder cancer. Nat. Genet. 45, 1428-30 (2013).
[271]	Sondka, Z. et al. The COSMIC Cancer Gene Census: describing genetic dysfunction across all human cancers. Nature Reviews Cancer 18, 696-705 (2018).
[272]	Stark, M.S. et al. Frequent somatic mutations in MAP3K5 and MAP3K9 in metastatic melanoma identified by exome sequencing. Nat. Genet. 44, 165-9 (2012).
[273]	Stephens, P.J. et al. The landscape of cancer genes and mutational processes in breast cancer. Nature 486, 400-4 (2012).
[274]	Stieglitz, E. et al. The genomic landscape of juvenile myelomonocytic leukemia. Nat Genet 47, 1326-1333 (2015).
[275]	Stransky, N. et al. The mutational landscape of head and neck squamous cell carcinoma. Science 333, 1157-60 (2011).
[276]	Suda, K. et al. Clonal Expansion and Diversification of Cancer-Associated Mutations in Endometriosis and Normal Endometrium. Cell Rep 24, 1777-1789 (2018).
[277]	Sweeney, R.T. et al. Identification of recurrent SMO and BRAF mutations in ameloblastomas. Nat. Genet. 46, 722-5 (2014).
[278]	Tan, J. et al. Genomic landscapes of breast fibroepithelial tumors. Nat Genet 47, 1341-5 (2015).
[279]	Tang, J. et al. The genomic landscapes of individual melanocytes from human skin. Nature 586, 600-605 (2020).
[280]	Tarpey, P.S. et al. Frequent mutation of the major cartilage collagen gene COL2A1 in chondrosarcoma. Nat. Genet. 45, 923-6 (2013).
[281]	Taylor, K.R. et al. Recurrent activating ACVR1 mutations in diffuse intrinsic pontine glioma. Nat. Genet. 46, 457-61 (2014).
[282]	Tirode, F. et al. Genomic landscape of Ewing sarcoma defines an aggressive subtype with co-association of STAG2 and TP53 mutations. Cancer Discov. 4, 1342-53 (2014).
[283]	Togasaki, E. et al. Frequent somatic mutations in epigenetic regulators in newly diagnosed chronic myeloid leukemia. Blood Cancer J 7, e559 (2017).
[284]	Totoki, Y. et al. Trans-ancestry mutational landscape of hepatocellular carcinoma genomes. Nat. Genet. 46, 1267-73 (2014).
[285]	Toy, W. et al. ESR1 ligand-binding domain mutations in hormone-resistant breast cancer. Nat. Genet. 45, 1439-45 (2013).
[286]	Ungewickell, A. et al. Genomic analysis of mycosis fungoides and Sezary syndrome identifies recurrent alterations in TNFR2. Nat Genet 47, 1056-60 (2015).
[287]	Varela, I. et al. Exome sequencing identifies frequent mutation of the SWI/SNF complex gene PBRM1 in renal carcinoma. Nature 469, 539-42 (2011).
[288]	Vasudevan, H.N. et al. Comprehensive Molecular Profiling Identifies FOXM1 as a Key Transcription Factor for Meningioma Proliferation. Cell Rep 22, 3672-3683 (2018).
[289]	Viel, A. et al. A Specific Mutational Signature Associated with DNA 8-Oxoguanine Persistence in MUTYH-defective Colorectal Cancer. EBioMedicine 20, 39-49 (2017).
[290]	Vogelstein, B. et al. Cancer genome landscapes. Science 339, 1546-58 (2013).
[291]	Waddell, N. et al. Whole genomes redefine the mutational landscape of pancreatic cancer. Nature 518, 495-501 (2015).
[292]	Wang, J. et al. Clonal evolution of glioblastoma under therapy. Nat Genet 48, 768-76 (2016).
[293]	Wang, K. et al. Exome sequencing identifies frequent mutation of ARID1A in molecular subtypes of gastric cancer. Nat. Genet. 43, 1219-23 (2011).
[294]	Wang, K. et al. Whole-genome sequencing and comprehensive molecular profiling identify new driver mutations in gastric cancer. Nat. Genet. 46, 573-82 (2014).
[295]	Wang, L. et al. SF3B1 and other novel cancer genes in chronic lymphocytic leukemia. N. Engl. J. Med. 365, 2497-506 (2011).
[296]	Wang, L. et al. Whole-exome sequencing of human pancreatic cancers and characterization of genomic instability caused by MLH1 haploinsufficiency and complete deficiency. Genome Res. 22, 208-19 (2012).
[297]	Wang, L. et al. Novel somatic and germline mutations in intracranial germ cell tumours. Nature 511, 241-5 (2014).
[298]	Weaver, J.M. et al. Ordering of mutations in preinvasive disease stages of esophageal carcinogenesis. Nat. Genet. 46, 837-43 (2014).
[299]	Wei, X. et al. Exome sequencing identifies GRIN2A as frequently mutated in melanoma. Nat. Genet. 43, 442-6 (2011).
[300]	Weinreb, I. et al. Hotspot activating PRKD1 somatic mutations in polymorphous low-grade adenocarcinomas of the salivary glands. Nat. Genet. 46, 1166-9 (2014).
[301]	Weisman, P.S. et al. Genetic alterations of triple negative breast cancer by targeted next-generation sequencing and correlation with tumor morphology. Mod Pathol 29, 476-88 (2016).
[302]	Welch, J.S. et al. The origin and evolution of mutations in acute myeloid leukemia. Cell 150, 264-78 (2012).
[303]	Witkiewicz, A.K. et al. Whole-exome sequencing of pancreatic cancer defines genetic diversity and therapeutic targets. Nat Commun 6, 6744 (2015).
[304]	Witkowski, L. et al. Germline and somatic SMARCA4 mutations characterize small cell carcinoma of the ovary, hypercalcemic type. Nat. Genet. 46, 438-43 (2014).
[305]	Wu, G. et al. The genomic landscape of diffuse intrinsic pontine glioma and pediatric non-brainstem high-grade glioma. Nat. Genet. 46, 444-50 (2014).
[306]	Wu, J. et al. Whole-exome sequencing of neoplastic cysts of the pancreas reveals recurrent mutations in components of ubiquitin-dependent pathways. Proc. Natl. Acad. Sci. U. S. A. 108, 21188-93 (2011).
[307]	Wu, S. et al. Whole-genome sequencing identifies ADGRG6 enhancer mutations and FRS2 duplications as angiogenesis-related drivers in bladder cancer. Nat Commun 10, 720 (2019).
[308]	Wu, S. et al. Novel variants in MLL confer to bladder cancer recurrence identified by whole-exome sequencing. Oncotarget 7, 2629-45 (2016).
[309]	Xia, J. et al. A meta-analysis of somatic mutations from next generation sequencing of 241 melanomas: a road map for the study of genes with potential clinical relevance. Mol Cancer Ther 13, 1918-28 (2014).
[310]	Xie, M. et al. Age-related mutations associated with clonal hematopoietic expansion and malignancies. Nat Med 20, 1472-8 (2014).
[311]	Xu, S. et al. Whole-exome sequencing for ocular adnexal sebaceous carcinoma suggests PCDH15 as a novel mutation associated with metastasis. Mod Pathol 33, 1256-1263 (2020).
[312]	Yachida, S. et al. Genomic Sequencing Identifies ELF3 as a Driver of Ampullary Carcinoma. Cancer Cell 29, 229-40 (2016).
[313]	Yan, X.J. et al. Exome sequencing identifies somatic mutations of DNA methyltransferase gene DNMT3A in acute monocytic leukemia. Nat. Genet. 43, 309-15 (2011).
[314]	Yasumoto, M. et al. Muscle RAS oncogene homolog (MRAS) recurrent mutation in Borrmann type IV gastric cancer. Cancer Med 6, 235-244 (2017).
[315]	Yates, L.R. et al. Subclonal diversification of primary breast cancer revealed by multiregion sequencing. Nat. Med. (2015).
[316]	Yokoyama, A. et al. Age-related remodelling of oesophageal epithelia by mutated cancer drivers. Nature 565, 312-317 (2019).
[317]	Yoo, H.Y. et al. A recurrent inactivating mutation in RHOA GTPase in angioimmunoblastic T cell lymphoma. Nat. Genet. 46, 371-5 (2014).
[318]	Yoshida, K. et al. Tobacco smoking and somatic mutations in human bronchial epithelium. Nature 578, 266-272 (2020).
[319]	Yoshida, K. et al. Frequent pathway mutations of splicing machinery in myelodysplasia. Nature 478, 64-9 (2011).
[320]	Yuan, W. et al. Whole-exome sequencing of duodenal adenocarcinoma identifies recurrent Wnt/beta-catenin signaling pathway mutations. Cancer 122, 1689-96 (2016).
[321]	Zang, Z.J. et al. Exome sequencing of gastric adenocarcinoma identifies recurrent somatic mutations in cell adhesion and chromatin remodeling genes. Nat. Genet. 44, 570-4 (2012).
[322]	Zhang, J. et al. The genetic basis of early T-cell precursor acute lymphoblastic leukaemia. Nature 481, 157-63 (2012).
[323]	Zhang, J. et al. Intratumor heterogeneity in localized lung adenocarcinomas delineated by multiregion sequencing. Science 346, 256-9 (2014).
[324]	Zhang, J. et al. Whole-genome sequencing identifies genetic alterations in pediatric low-grade gliomas. Nat. Genet. 45, 602-12 (2013).
[325]	Zhang, L. et al. Exome sequencing identifies somatic gain-of-function PPM1D mutations in brainstem gliomas. Nat. Genet. 46, 726-30 (2014).
[326]	Zhang, M. et al. Somatic mutations of SUZ12 in malignant peripheral nerve sheath tumors. Nat. Genet. 46, 1170-2 (2014).
[327]	Zhao, S. et al. Mutational landscape of uterine and ovarian carcinosarcomas implicates histone genes in epithelial-mesenchymal transition. Proc Natl Acad Sci U S A 113, 12238-12243 (2016).
[328]	Zheng, H. et al. Whole-exome sequencing identifies multiple loss-of-function mutations of NF-kappaB pathway regulators in nasopharyngeal carcinoma. Proc Natl Acad Sci U S A 113, 11283-11288 (2016).
[329]	Zheng, S. et al. Comprehensive Pan-Genomic Characterization of Adrenocortical Carcinoma. Cancer Cell 29, 723-736 (2016).
[330]	Zhu, H. et al. Candidate Cancer Driver Mutations in Distal Regulatory Elements and Long-Range Chromatin Interaction Networks. Mol Cell 77, 1307-1321 e10 (2020).
[331]	Zhu, M. et al. Somatic Mutations Increase Hepatic Clonal Fitness and Regeneration in Chronic Liver Disease. Cell 177, 608-621 e12 (2019).
[332]	Lawrence, M.S. et al. Mutational heterogeneity in cancer and the search for new cancer-associated genes. Nature 499, 214-218 (2013).
