# Supplementary material for: Comparative assessment of genes driving cancer and somatic evolution in non-cancer tissues: an update of the Network of Cancer Genes (NCG) resource
Source: Genome Biol. 2022 Jan 26;23:35. doi: 10.1186/s13059-022-02607-z (PMC8790917; doi:10.1186/s13059-022-02607-z)
Supplement: Supplementary file 3 — Additional file 3: Table S2. Putative false positive cancer drivers. [file 13059_2022_2607_MOESM3_ESM.xlsx]

## Sheet: Table S2
Table S2. Putative false positive cancer drivers
Legend: Canonical drivers from the three sources and cancer drivers from 310 cancer screens were intersected with two sources of false positive drivers ([254], [332]). Two canonical drivers from Cancer Gene Census (CGC) Tier 1 were retained as canonical drivers; five canonical drivers from CGC Tier 2 were retained as candidates; all candidates were removed.
Gene symbol	Original annotation	Manual curation	Reference
CNTNAP2	Canonical cancer (CGCv.91 tier 2)	Retained as candidate cancer	[332]
CSMD3	Canonical cancer (CGCv.91 tier 2)	Retained as candidate cancer	[332]
MB21D2	Canonical cancer (CGCv.91 tier 2)	Retained as candidate cancer	[254]
MUC16	Canonical cancer (CGCv.91 tier 2)	Retained as candidate cancer	[332]
MUC4	Canonical cancer (CGCv.91 tier 2)	Retained as candidate cancer	[332]
LRP1B	Canonical cancer (CGCv.91 tier 1)	Retained as canonical cancer	[332]
NFATC2	Canonical cancer (CGCv.91 tier 1)	Retained as canonical cancer	[254]
BBS9	Candidate cancer	Removed	[254]
C3orf70	Candidate cancer	Removed	[254]
CELSR3	Candidate cancer	Removed	[254]
CNTN5	Candidate cancer	Removed	[332]
CNTNAP5	Candidate cancer	Removed	[332]
CSMD1	Candidate cancer	Removed	[332]
DNAH11	Candidate cancer	Removed	[332]
DNAH5	Candidate cancer	Removed	[332]
HSPB8	Candidate cancer	Removed	[254]
LRP2	Candidate cancer	Removed	[332]
MROH2B	Candidate cancer	Removed	[254]
NRXN1	Candidate cancer	Removed	[332]
NUP93	Candidate cancer	Removed	[254]
OR10A4	Candidate cancer	Removed	[254], [332]
OR10AG1	Candidate cancer	Removed	[254], [332]
OR10G8	Candidate cancer	Removed	[254], [332]
OR10G9	Candidate cancer	Removed	[254], [332]
OR11L1	Candidate cancer	Removed	[254], [332]
OR2G6	Candidate cancer	Removed	[254], [332]
OR2T33	Candidate cancer	Removed	[254], [332]
OR2T4	Candidate cancer	Removed	[254], [332]
OR4A16	Candidate cancer	Removed	[254], [332]
OR4C13	Candidate cancer	Removed	[254], [332]
OR4C3	Candidate cancer	Removed	[254], [332]
OR4C46	Candidate cancer	Removed	[254], [332]
OR4C6	Candidate cancer	Removed	[254], [332]
OR4K1	Candidate cancer	Removed	[254], [332]
OR5L1	Candidate cancer	Removed	[254], [332]
OR5L2	Candidate cancer	Removed	[254], [332]
OR5T1	Candidate cancer	Removed	[254], [332]
OR6K3	Candidate cancer	Removed	[254], [332]
OR8H2	Candidate cancer	Removed	[254], [332]
OR8H3	Candidate cancer	Removed	[254], [332]
OR9A2	Candidate cancer	Removed	[254], [332]
PCLO	Candidate cancer	Removed	[332]
PDE3A	Candidate cancer	Removed	[254]
RYR2	Candidate cancer	Removed	[332]
TFPI2	Candidate cancer	Removed	[254]
TMCO4	Candidate cancer	Removed	[254]
TTN	Candidate cancer	Removed	[332]
ZEB2	Candidate cancer	Removed	[254]

## Sheet: References
References
[1]	Agrawal, N. et al. Exome sequencing of head and neck squamous cell carcinoma reveals inactivating mutations in NOTCH1. Science 333, 1154-7 (2011).
[2]	Agrawal, N. et al. Comparative genomic analysis of esophageal adenocarcinoma and squamous cell carcinoma. Cancer Discov. 2, 899-905 (2012).
[3]	Al-Hebshi, N.N. et al. Exome sequencing of oral squamous cell carcinoma in users of Arabian snuff reveals novel candidates for driver genes. Int J Cancer 139, 363-72 (2016).
[4]	Amin-Mansour, A. et al. Genomic Evolutionary Patterns of Leiomyosarcoma and Liposarcoma. Clin Cancer Res 25, 5135-5142 (2019).
[5]	Andersson, A.K. et al. The landscape of somatic mutations in infant MLL-rearranged acute lymphoblastic leukemias. Nat. Genet. 47, 330-7 (2015).
[6]	Anglesio, M.S. et al. Cancer-Associated Mutations in Endometriosis without Cancer. N Engl J Med 376, 1835-1848 (2017).
[7]	Assie, G. et al. Integrated genomic characterization of adrenocortical carcinoma. Nat. Genet. 46, 607-12 (2014).
[8]	Bailey, M.H. et al. Comprehensive Characterization of Cancer Driver Genes and Mutations. Cell 173, 371-385 e18 (2018).
[9]	Bailey, P. et al. Genomic analyses identify molecular subtypes of pancreatic cancer. Nature 531, 47-52 (2016).
[10]	Balbas-Martinez, C. et al. Recurrent inactivation of STAG2 in bladder cancer is not associated with aneuploidy. Nat. Genet. 45, 1464-9 (2013).
[11]	Banerji, S. et al. Sequence analysis of mutations and translocations across breast cancer subtypes. Nature 486, 405-9 (2012).
[12]	Barbieri, C.E. et al. Exome sequencing identifies recurrent SPOP, FOXA1 and MED12 mutations in prostate cancer. Nat. Genet. 44, 685-9 (2012).
[13]	Barretina, J. et al. Subtype-specific genomic alterations define new targets for soft-tissue sarcoma therapy. Nat. Genet. 42, 715-21 (2010).
[14]	Bass, A.J. et al. Genomic sequencing of colorectal adenocarcinomas identifies a recurrent VTI1A-TCF7L2 fusion. Nat. Genet. 43, 964-8 (2011).
[15]	Behjati, S. et al. Distinct H3F3A and H3F3B driver mutations define chondroblastoma and giant cell tumor of bone. Nat. Genet. 45, 1479-82 (2013).
[16]	Behjati, S. et al. Recurrent PTPRB and PLCG1 mutations in angiosarcoma. Nat. Genet. 46, 376-9 (2014).
[17]	Beltran, H. et al. Targeted next-generation sequencing of advanced prostate cancer identifies potential therapeutic targets and disease heterogeneity. Eur. Urol. 63, 920-6 (2013).
[18]	Berger, A.C. et al. A Comprehensive Pan-Cancer Molecular Study of Gynecologic and Breast Cancers. Cancer Cell 33, 690-705 e9 (2018).
[19]	Berger, M.F. et al. Melanoma genome sequencing reveals frequent PREX2 mutations. Nature 485, 502-6 (2012).
[20]	Bettegowda, C. et al. Mutations in CIC and FUBP1 contribute to human oligodendroglioma. Science 333, 1453-5 (2011).
[21]	Biankin, A.V. et al. Pancreatic cancer genomes reveal aberrations in axon guidance pathway genes. Nature 491, 399-405 (2012).
[22]	Bonilla, X. et al. Genomic analysis identifies new drivers and progression pathways in skin basal cell carcinoma. Nat Genet 48, 398-406 (2016).
[23]	Brastianos, P.K. et al. Exome sequencing identifies BRAF mutations in papillary craniopharyngiomas. Nat. Genet. 46, 161-5 (2014).
[24]	Brohl, A.S. et al. The genomic landscape of the Ewing Sarcoma family of tumors reveals recurrent STAG2 mutation. PLoS Genet. 10, e1004475 (2014).
[25]	Brunner, S.F. et al. Somatic mutations and clonal dynamics in healthy and cirrhotic human liver. Nature 574, 538-542 (2019).
[26]	Buczkowicz, P. et al. Genomic analysis of diffuse intrinsic pontine gliomas identifies three molecular subgroups and recurrent activating ACVR1 mutations. Nat. Genet. 46, 451-6 (2014).
[27]	Bueno, R. et al. Comprehensive genomic analysis of malignant pleural mesothelioma identifies recurrent mutations, gene fusions and splicing alterations. Nat Genet 48, 407-16 (2016).
[28]	Campbell, J.D. et al. Distinct patterns of somatic genome alterations in lung adenocarcinomas and squamous cell carcinomas. Nat Genet 48, 607-16 (2016).
[29]	Cancer Genome Atlas Research, N. The Molecular Taxonomy of Primary Prostate Cancer. Cell 163, 1011-25 (2015).
[30]	Cancer Genome Atlas Research, N. et al. Integrated genomic and molecular characterization of cervical cancer. Nature 543, 378-384 (2017).
[31]	Cancer Genome Atlas Research, N. et al. Integrated genomic characterization of oesophageal carcinoma. Nature 541, 169-175 (2017).
[32]	Cancer Genome Atlas Research, N. et al. Comprehensive Molecular Characterization of Papillary Renal-Cell Carcinoma. N Engl J Med 374, 135-45 (2016).
[33]	Cancer Genome Atlas Research Network. Electronic address, a.a.d.h.e. & Cancer Genome Atlas Research, N. Integrated Genomic Characterization of Pancreatic Ductal Adenocarcinoma. Cancer Cell 32, 185-203 e13 (2017).
[34]	Cancer Genome Atlas Research Network. Electronic address, e.d.s.c. & Cancer Genome Atlas Research, N. Comprehensive and Integrated Genomic Characterization of Adult Soft Tissue Sarcomas. Cell 171, 950-965 e28 (2017).
[35]	Cancer Genome Atlas Research Network. Electronic address, w.b.e. & Cancer Genome Atlas Research, N. Comprehensive and Integrative Genomic Characterization of Hepatocellular Carcinoma. Cell 169, 1327-1341 e23 (2017).
[36]	Cao, Y. et al. Activating hotspot L205R mutation in PRKACA and adrenal Cushing's syndrome. Science 344, 913-7 (2014).
[37]	Ceccarelli, M. et al. Molecular Profiling Reveals Biologically Discrete Subsets and Pathways of Progression in Diffuse Glioma. Cell 164, 550-63 (2016).
[38]	Chan-On, W. et al. Exome sequencing identifies distinct mutational patterns in liver fluke-related and non-infection-related bile duct cancers. Nat. Genet. 45, 1474-8 (2013).
[39]	Chang, J. et al. Genomic analysis of oesophageal squamous-cell carcinoma identifies alcohol drinking-related mutation signature and genomic alterations. Nat Commun 8, 15290 (2017).
[40]	Chapman, M.A. et al. Initial genome sequencing and analysis of multiple myeloma. Nature 471, 467-72 (2011).
[41]	Chen, F. et al. Multilevel Genomics-Based Taxonomy of Renal Cell Carcinoma. Cell Rep 14, 2476-89 (2016).
[42]	Cherniack, A.D. et al. Integrated Molecular Characterization of Uterine Carcinosarcoma. Cancer Cell 31, 411-423 (2017).
[43]	Cho, S.Y. et al. Sporadic Early-Onset Diffuse Gastric Cancers Have High Frequency of Somatic CDH1 Alterations, but Low Frequency of Somatic RHOA Mutations Compared With Late-Onset Cancers. Gastroenterology 153, 536-549 e26 (2017).
[44]	Choi, J. et al. Genomic landscape of cutaneous T cell lymphoma. Nat Genet 47, 1011-9 (2015).
[45]	Chow, Y.P. et al. Exome Sequencing Identifies Potentially Druggable Mutations in Nasopharyngeal Carcinoma. Sci Rep 7, 42980 (2017).
[46]	Ciriello, G. et al. Comprehensive Molecular Portraits of Invasive Lobular Breast Cancer. Cell 163, 506-19 (2015).
[47]	Clark, V.E. et al. Genomic analysis of non-NF2 meningiomas reveals mutations in TRAF7, KLF4, AKT1, and SMO. Science 339, 1077-80 (2013).
[48]	Cornish, A.J. et al. Identification of recurrent noncoding mutations in B-cell lymphoma using capture Hi-C. Blood Adv 3, 21-32 (2019).
[49]	Corre, J. et al. Multiple myeloma clonal evolution in homogeneously treated patients. Leukemia 32, 2636-2647 (2018).
[50]	Crompton, B.D. et al. The genomic landscape of pediatric Ewing sarcoma. Cancer Discov. 4, 1326-41 (2014).
[51]	Dalgliesh, G.L. et al. Systematic sequencing of renal carcinoma reveals inactivation of histone modifying genes. Nature 463, 360-3 (2010).
[52]	De Keersmaecker, K. et al. Exome sequencing identifies mutation in CNOT3 and ribosomal genes RPL5 and RPL10 in T-cell acute lymphoblastic leukemia. Nat. Genet. 45, 186-90 (2013).
[53]	Decker, B. et al. Biallelic BRCA2 Mutations Shape the Somatic Mutational Landscape of Aggressive Prostate Tumors. Am J Hum Genet 98, 818-829 (2016).
[54]	Ding, L. et al. Somatic mutations affect key pathways in lung adenocarcinoma. Nature 455, 1069-75 (2008).
[55]	Ding, L. et al. Clonal evolution in relapsed acute myeloid leukaemia revealed by whole-genome sequencing. Nature 481, 506-10 (2012).
[56]	Dolnik, A. et al. Commonly altered genomic regions in acute myeloid leukemia are enriched for somatic mutations involved in chromatin remodeling and splicing. Blood 120, e83-92 (2012).
[57]	Dulak, A.M. et al. Exome and whole-genome sequencing of esophageal adenocarcinoma identifies recurrent driver events and mutational complexity. Nat. Genet. 45, 478-86 (2013).
[58]	Durinck, S. et al. Spectrum of diverse genomic alterations define non-clear cell renal carcinoma subtypes. Nat. Genet. 47, 13-21 (2015).
[59]	Eleveld, T.F. et al. Relapsed neuroblastomas show frequent RAS-MAPK pathway mutations. Nat. Genet. 47, 864-71 (2015).
[60]	Encinas, G. et al. Somatic mutations in early onset luminal breast cancer. Oncotarget 9, 22460-22479 (2018).
[61]	Fabbri, G. et al. Analysis of the chronic lymphocytic leukemia coding genome: role of NOTCH1 mutational activation. J. Exp. Med. 208, 1389-401 (2011).
[62]	Faisal, F.A. et al. CDKN1B Deletions are Associated with Metastasis in African American Men with Clinically Localized, Surgically Treated Prostate Cancer. Clin Cancer Res 26, 2595-2602 (2020).
[63]	Farshidfar, F. et al. Integrative Genomic Analysis of Cholangiocarcinoma Identifies Distinct IDH-Mutant Molecular Profiles. Cell Rep 18, 2780-2794 (2017).
[64]	Feber, A. et al. CSN1 Somatic Mutations in Penile Squamous Cell Carcinoma. Cancer Res 76, 4720-4727 (2016).
[65]	Fels Elliott, D.R. et al. Impact of mutations in Toll-like receptor pathway genes on esophageal carcinogenesis. PLoS Genet 13, e1006808 (2017).
[66]	Fishbein, L. et al. Comprehensive Molecular Characterization of Pheochromocytoma and Paraganglioma. Cancer Cell 31, 181-193 (2017).
[67]	Fontebasso, A.M. et al. Recurrent somatic mutations in ACVR1 in pediatric midline high-grade astrocytoma. Nat. Genet. 46, 462-6 (2014).
[68]	Francis, J.M. et al. Somatic mutation of CDKN1B in small intestine neuroendocrine tumors. Nat. Genet. 45, 1483-6 (2013).
[69]	Frankell, A.M. et al. The landscape of selection in 551 esophageal adenocarcinomas defines genomic biomarkers for the clinic. Nat Genet 51, 506-516 (2019).
[70]	Fujimoto, A. et al. Whole-genome mutational landscape and characterization of noncoding and structural mutations in liver cancer. Nat Genet 48, 500-9 (2016).
[71]	Fujimoto, A. et al. Whole-genome sequencing of liver cancers identifies etiological influences on mutation patterns and recurrent mutations in chromatin regulators. Nat. Genet. 44, 760-4 (2012).
[72]	Gao, Y.B. et al. Genetic landscape of esophageal squamous cell carcinoma. Nat. Genet. 46, 1097-102 (2014).
[73]	Genovese, G. et al. Clonal hematopoiesis and blood-cancer risk inferred from blood DNA sequence. N Engl J Med 371, 2477-87 (2014).
[74]	George, J. et al. Comprehensive genomic profiles of small cell lung cancer. Nature 524, 47-53 (2015).
[75]	Gerlinger, M. et al. Genomic architecture and evolution of clear cell renal cell carcinomas defined by multiregion sequencing. Nat. Genet. 46, 225-33 (2014).
[76]	Gerlinger, M. et al. Intratumor heterogeneity and branched evolution revealed by multiregion sequencing. N. Engl. J. Med. 366, 883-92 (2012).
[77]	Giannakis, M. et al. RNF43 is frequently mutated in colorectal and endometrial cancers. Nat. Genet. 46, 1264-6 (2014).
[78]	Giannakis, M. et al. Genomic Correlates of Immune-Cell Infiltrates in Colorectal Carcinoma. Cell Rep 15, 857-865 (2016).
[79]	Giannikou, K. et al. Whole Exome Sequencing Identifies TSC1/TSC2 Biallelic Loss as the Primary and Sufficient Driver Event for Renal Angiomyolipoma Development. PLoS Genet 12, e1006242 (2016).
[80]	Gibson, W.J. et al. The genomic landscape and evolution of endometrial carcinoma progression and abdominopelvic metastasis. Nat Genet 48, 848-55 (2016).
[81]	Gingras, M.C. et al. Ampullary Cancers Harbor ELF3 Tumor Suppressor Gene Mutations and Exhibit Frequent WNT Dysregulation. Cell Rep 14, 907-919 (2016).
[82]	Goh, G. et al. Recurrent activating mutation in PRKACA in cortisol-producing adrenal tumors. Nat. Genet. 46, 613-7 (2014).
[83]	Gopal, R.K. et al. Widespread Chromosomal Losses and Mitochondrial DNA Alterations as Genetic Drivers in Hurthle Cell Carcinoma. Cancer Cell 34, 242-255 e5 (2018).
[84]	Govindan, R. et al. Genomic landscape of non-small cell lung cancer in smokers and never-smokers. Cell 150, 1121-34 (2012).
[85]	Grasso, C.S. et al. The mutational landscape of lethal castration-resistant prostate cancer. Nature 487, 239-43 (2012).
[86]	Graubert, T.A. et al. Recurrent mutations in the U2AF1 splicing factor in myelodysplastic syndromes. Nat. Genet. 44, 53-7 (2012).
[87]	Greif, P.A. et al. Identification of recurring tumor-specific somatic mutations in acute myeloid leukemia by transcriptome sequencing. Leukemia 25, 821-7 (2011).
[88]	Grobner, S.N. et al. The landscape of genomic alterations across childhood cancers. Nature 555, 321-327 (2018).
[89]	Gui, Y. et al. Frequent mutations of chromatin remodeling genes in transitional cell carcinoma of the bladder. Nat. Genet. 43, 875-8 (2011).
[90]	Guichard, C. et al. Integrated analysis of somatic mutations and focal copy-number changes identifies key genes and pathways in hepatocellular carcinoma. Nat. Genet. 44, 694-8 (2012).
[91]	Gunawardana, J. et al. Recurrent somatic mutations of PTPN1 in primary mediastinal B cell lymphoma and Hodgkin lymphoma. Nat. Genet. 46, 329-35 (2014).
[92]	Guo, G. et al. Frequent mutations of genes encoding ubiquitin-mediated proteolysis pathway components in clear cell renal cell carcinoma. Nat. Genet. 44, 17-9 (2012).
[93]	Guo, G. et al. Whole-genome and whole-exome sequencing of bladder cancer identifies frequent alterations in genes involved in sister chromatid cohesion and segregation. Nat. Genet. 45, 1459-63 (2013).
[94]	Hayward, N.K. et al. Whole-genome landscapes of major melanoma subtypes. Nature 545, 175-180 (2017).
[95]	Heo, S.G. et al. Identification of somatic mutations using whole-exome sequencing in Korean patients with acute myeloid leukemia. BMC Med Genet 18, 23 (2017).
[96]	Hillman, R.T. et al. KMT2D/MLL2 inactivation is associated with recurrence in adult-type granulosa cell tumors of the ovary. Nat Commun 9, 2496 (2018).
[97]	Hintzsche, J.D. et al. Whole-exome sequencing identifies recurrent SF3B1 R625 mutation and comutation of NF1 and KIT in mucosal melanoma. Melanoma Res 27, 189-199 (2017).
[98]	Hmeljak, J. et al. Integrative Molecular Characterization of Malignant Pleural Mesothelioma. Cancer Discov 8, 1548-1565 (2018).
[99]	Hodis, E. et al. A landscape of driver mutations in melanoma. Cell 150, 251-63 (2012).
[100]	Holmfeldt, L. et al. The genomic landscape of hypodiploid acute lymphoblastic leukemia. Nat. Genet. 45, 242-52 (2013).
[101]	Hornshoj, H. et al. Pan-cancer screen for mutations in non-coding elements with conservation and cancer specificity reveals correlations with expression and survival. NPJ Genom Med 3, 1 (2018).
[102]	Huang, J. et al. Exome sequencing of hepatitis B virus-associated hepatocellular carcinoma. Nat. Genet. 44, 1117-21 (2012).
[103]	Huang, K.K. et al. Exome sequencing reveals recurrent REV3L mutations in cisplatin-resistant squamous cell carcinoma of head and neck. Sci Rep 6, 19552 (2016).
[104]	Ibanez, M. et al. The Mutational Landscape of Acute Promyelocytic Leukemia Reveals an Interacting Network of Co-Occurrences and Recurrent Mutations. PLoS One 11, e0148346 (2016).
[105]	Imielinski, M. et al. Mapping the hallmarks of lung adenocarcinoma with massively parallel sequencing. Cell 150, 1107-20 (2012).
[106]	Jaiswal, S. et al. Age-related clonal hematopoiesis associated with adverse outcomes. N Engl J Med 371, 2488-98 (2014).
[107]	Jiang, L. et al. Exome sequencing identifies somatic mutations of DDX3X in natural killer/T-cell lymphoma. Nat Genet 47, 1061-6 (2015).
[108]	Jiao, Y. et al. Exome sequencing identifies frequent inactivating mutations in BAP1, ARID1A and PBRM1 in intrahepatic cholangiocarcinomas. Nat. Genet. 45, 1470-3 (2013).
[109]	Jiao, Y. et al. DAXX/ATRX, MEN1, and mTOR pathway genes are frequently altered in pancreatic neuroendocrine tumors. Science 331, 1199-203 (2011).
[110]	Johansson, P. et al. Deep sequencing of uveal melanoma identifies a recurrent mutation in PLCB4. Oncotarget 7, 4624-31 (2016).
[111]	Johnson, B.E. et al. Mutational analysis reveals the origin and therapy-driven evolution of recurrent glioma. Science 343, 189-93 (2014).
[112]	Jones, D.T. et al. Recurrent somatic alterations of FGFR1 and NTRK2 in pilocytic astrocytoma. Nat. Genet. 45, 927-32 (2013).
[113]	Jones, D.T. et al. Dissecting the genomic complexity underlying medulloblastoma. Nature 488, 100-5 (2012).
[114]	Jones, S. et al. Frequent mutations of chromatin remodeling gene ARID1A in ovarian clear cell carcinoma. Science 330, 228-31 (2010).
[115]	Jones, S. et al. Core signaling pathways in human pancreatic cancers revealed by global genomic analyses. Science 321, 1801-6 (2008).
[116]	Jour, G. et al. Molecular profiling of soft tissue sarcomas using next-generation sequencing: a pilot study toward precision therapeutics. Hum. Pathol. 45, 1563-71 (2014).
[117]	Jung, S.H. et al. Clonal Structures of Regionally Synchronous Gastric Adenomas and Carcinomas. Clin Cancer Res 24, 4715-4725 (2018).
[118]	Jusakul, A. et al. Whole-Genome and Epigenomic Landscapes of Etiologically Distinct Subtypes of Cholangiocarcinoma. Cancer Discov 7, 1116-1135 (2017).
[119]	Juul, M. et al. Non-coding cancer driver candidates identified with a sample- and position-specific model of the somatic mutation rate. Elife 6(2017).
[120]	Kadara, H. et al. Whole-exome sequencing and immune profiling of early-stage lung adenocarcinoma with fully annotated clinical follow-up. Ann Oncol 28, 75-82 (2017).
[121]	Kakiuchi, M. et al. Recurrent gain-of-function mutations of RHOA in diffuse-type gastric carcinoma. Nat. Genet. 46, 583-7 (2014).
[122]	Kan, Z. et al. Diverse somatic mutation patterns and pathway alterations in human cancers. Nature 466, 869-73 (2010).
[123]	Kandoth, C. et al. Mutational landscape and significance across 12 major cancer types. Nature 502, 333-339 (2013).
[124]	Kataoka, K. et al. Integrated molecular analysis of adult T cell leukemia/lymphoma. Nat Genet 47, 1304-15 (2015).
[125]	Kiel, M.J. et al. Whole-genome sequencing identifies recurrent somatic NOTCH2 mutations in splenic marginal zone lymphoma. J. Exp. Med. 209, 1553-65 (2012).
[126]	Klampfl, T. et al. Somatic mutations of calreticulin in myeloproliferative neoplasms. N. Engl. J. Med. 369, 2379-90 (2013).
[127]	Kohsaka, S. et al. A recurrent neomorphic mutation in MYOD1 defines a clinically aggressive subset of embryonal rhabdomyosarcoma associated with PI3K-AKT pathway mutations. Nat. Genet. 46, 595-600 (2014).
[128]	Kooi, I.E. et al. Somatic genomic alterations in retinoblastoma beyond RB1 are rare and limited to copy number changes. Sci Rep 6, 25264 (2016).
[129]	Kovac, M. et al. Exome sequencing of osteosarcoma reveals mutation signatures reminiscent of BRCA deficiency. Nat Commun 6, 8940 (2015).
[130]	Kovac, M. et al. Recurrent chromosomal gains and heterogeneous driver mutations characterise papillary renal cancer evolution. Nat Commun 6, 6336 (2015).
[131]	Krauthammer, M. et al. Exome sequencing identifies recurrent mutations in NF1 and RASopathy genes in sun-exposed melanomas. Nat Genet 47, 996-1002 (2015).
[132]	Krauthammer, M. et al. Exome sequencing identifies recurrent somatic RAC1 mutations in melanoma. Nat. Genet. 44, 1006-14 (2012).
[133]	Krysiak, K. et al. Recurrent somatic mutations affecting B-cell receptor signaling pathway genes in follicular lymphoma. Blood 129, 473-483 (2017).
[134]	Kunstman, J.W. et al. Characterization of the mutational landscape of anaplastic thyroid cancer via whole-exome sequencing. Hum Mol Genet 24, 2318-29 (2015).
[135]	Lac, V. et al. Oncogenic mutations in histologically normal endometrium: the new normal? J Pathol 249, 173-181 (2019).
[136]	Lac, V. et al. Iatrogenic endometriosis harbors somatic cancer-driver mutations. Hum Reprod 34, 69-78 (2019).
[137]	Landau, D.A. et al. Evolution and impact of subclonal mutations in chronic lymphocytic leukemia. Cell 152, 714-26 (2013).
[138]	Landau, D.A. et al. Mutations driving CLL and their evolution in progression and relapse. Nature 526, 525-30 (2015).
[139]	Lanzos, A. et al. Discovery of Cancer Driver Long Noncoding RNAs across 1112 Tumour Genomes: New Candidates and Distinguishing Features. Sci Rep 7, 41544 (2017).
[140]	Lasorsa, V.A. et al. Exome and deep sequencing of clinically aggressive neuroblastoma reveal somatic mutations that affect key pathways involved in cancer progression. Oncotarget 7, 21840-52 (2016).
[141]	Lawrence, M.S. et al. Discovery and saturation analysis of cancer genes across 21 tumour types. Nature 505, 495-501 (2014).
[142]	Lawson, A.R.J. et al. Extensive heterogeneity in somatic mutation and selection in the human bladder. Science 370, 75-82 (2020).
[143]	Le Gallo, M. et al. Exome sequencing of serous endometrial tumors identifies recurrent somatic mutations in chromatin-remodeling and ubiquitin ligase complex genes. Nat. Genet. 44, 1310-5 (2012).
[144]	Le Gallo, M. et al. Somatic mutation profiles of clear cell endometrial tumors revealed by whole exome and targeted gene sequencing. Cancer 123, 3261-3268 (2017).
[145]	Lee, H.H., Kim, S.Y., Jung, E.S., Yoo, J. & Kim, T.M. Mutation heterogeneity between primary gastric cancers and their matched lymph node metastases. Gastric Cancer 22, 323-334 (2019).
[146]	Lee, R.S. et al. A remarkably simple genome underlies highly malignant pediatric rhabdoid cancers. J. Clin. Invest. 122, 2983-8 (2012).
[147]	Lee, W. et al. PRC2 is recurrently inactivated through EED or SUZ12 loss in malignant peripheral nerve sheath tumors. Nat. Genet. 46, 1227-32 (2014).
[148]	Lee-Six, H. et al. The landscape of somatic mutation in normal colorectal epithelial cells. Nature 574, 532-537 (2019).
[149]	Lefebvre, C. et al. Mutational Profile of Metastatic Breast Cancers: A Retrospective Analysis. PLoS Med 13, e1002201 (2016).
[150]	Leiserson, M.D. et al. Pan-cancer network analysis identifies combinations of rare somatic mutations across pathways and protein complexes. Nat Genet 47, 106-14 (2015).
[151]	Ley, T.J. et al. DNA sequencing of a cytogenetically normal acute myeloid leukaemia genome. Nature 456, 66-72 (2008).
[152]	Li, C. et al. Whole Exome Sequencing Identifies Frequent Somatic Mutations in Cell-Cell Adhesion Genes in Chinese Patients with Lung Squamous Cell Carcinoma. Sci Rep 5, 14237 (2015).
[153]	Li, M. et al. Whole-exome and targeted gene sequencing of gallbladder carcinoma identifies recurrent mutations in the ErbB pathway. Nat. Genet. 46, 872-6 (2014).
[154]	Li, M. et al. Inactivating mutations of the chromatin remodeling gene ARID2 in hepatocellular carcinoma. Nat. Genet. 43, 828-9 (2011).
[155]	Li, Y.Y. et al. Exome and genome sequencing of nasopharynx cancer identifies NF-kappaB pathway activating mutations. Nat Commun 8, 14121 (2017).
[156]	Lim, W.K. et al. Exome sequencing identifies highly recurrent MED12 somatic mutations in breast fibroadenoma. Nat. Genet. 46, 877-80 (2014).
[157]	Lim, Y.H. et al. GNA14 Somatic Mutation Causes Congenital and Sporadic Vascular Tumors by MAPK Activation. Am J Hum Genet 99, 443-50 (2016).
[158]	Lin, D.C. et al. Genomic and molecular characterization of esophageal squamous cell carcinoma. Nat. Genet. 46, 467-73 (2014).
[159]	Lin, D.C. et al. The genomic landscape of nasopharyngeal carcinoma. Nat. Genet. 46, 866-71 (2014).
[160]	Lipson, D. et al. Identification of new ALK and RET gene fusions from colorectal and lung cancer biopsies. Nat. Med. 18, 382-4 (2012).
[161]	Litchfield, K. et al. Whole-exome sequencing reveals the mutational spectrum of testicular germ cell tumours. Nat Commun 6, 5973 (2015).
[162]	Liu, P. et al. Identification of somatic mutations in non-small cell lung carcinomas using whole-exome sequencing. Carcinogenesis 33, 1270-6 (2012).
[163]	Liu, Y. et al. Comparative Molecular Analysis of Gastrointestinal Adenocarcinomas. Cancer Cell 33, 721-735 e8 (2018).
[164]	Lohr, J.G. et al. Discovery and prioritization of somatic mutations in diffuse large B-cell lymphoma (DLBCL) by whole-exome sequencing. Proc. Natl. Acad. Sci. U. S. A. 109, 3879-84 (2012).
[165]	Lopez, C. et al. Genomic and transcriptomic changes complement each other in the pathogenesis of sporadic Burkitt lymphoma. Nat Commun 10, 1459 (2019).
[166]	Love, C. et al. The genetic landscape of mutations in Burkitt lymphoma. Nat. Genet. 44, 1321-5 (2012).
[167]	Lui, V.W. et al. Frequent mutation of the PI3K pathway in head and neck cancer defines predictive biomarkers. Cancer Discov. 3, 761-9 (2013).
[168]	Lyu, J. et al. Whole-exome sequencing of oral mucosal melanoma reveals mutational profile and therapeutic targets. J Pathol 244, 358-366 (2018).
[169]	Ma, X. et al. Pan-cancer genome and transcriptome analyses of 1,699 paediatric leukaemias and solid tumours. Nature 555, 371-376 (2018).
[170]	Madan, V. et al. Comprehensive mutational analysis of primary and relapse acute promyelocytic leukemia. Leukemia 30, 2430 (2016).
[171]	Mao, R. et al. Whole genome sequencing of matched tumor, adjacent non-tumor tissues and corresponding normal blood samples of hepatocellular carcinoma patients revealed dynamic changes of the mutations profiles during hepatocarcinogenesis. Oncotarget 8, 26185-26199 (2017).
[172]	Mardis, E.R. et al. Recurring mutations found by sequencing an acute myeloid leukemia genome. N. Engl. J. Med. 361, 1058-66 (2009).
[173]	Mareschal, S. et al. Whole exome sequencing of relapsed/refractory patients expands the repertoire of somatic mutations in diffuse large B-cell lymphoma. Genes Chromosomes Cancer 55, 251-67 (2016).
[174]	Mareschal, S. et al. Identification of Somatic Mutations in Primary Cutaneous Diffuse Large B-Cell Lymphoma, Leg Type by Massive Parallel Sequencing. J Invest Dermatol 137, 1984-1994 (2017).
[175]	Martincorena, I. et al. Somatic mutant clones colonize the human esophagus with age. Science 362, 911-917 (2018).
[176]	Martincorena, I. et al. Tumor evolution. High burden and pervasive positive selection of somatic mutations in normal human skin. Science 348, 880-6 (2015).
[177]	Mason, C.C. et al. Age-related mutations and chronic myelomonocytic leukemia. Leukemia 30, 906-13 (2016).
[178]	Maura, F. et al. Genomic landscape and chronological reconstruction of driver events in multiple myeloma. Nat Commun 10, 3835 (2019).
[179]	Mehine, M. et al. Characterization of uterine leiomyomas by whole-genome sequencing. N. Engl. J. Med. 369, 43-53 (2013).
[180]	Merlevede, J. et al. Mutation allele burden remains unchanged in chronic myelomonocytic leukaemia responding to hypomethylating agents. Nat Commun 7, 10767 (2016).
[181]	Moore, L. et al. The mutational landscape of normal human endometrial epithelium. Nature 580, 640-646 (2020).
[182]	Morin, R.D. et al. Frequent mutation of histone-modifying genes in non-Hodgkin lymphoma. Nature 476, 298-303 (2011).
[183]	Mularoni, L., Sabarinathan, R., Deu-Pons, J., Gonzalez-Perez, A. & Lopez-Bigas, N. OncodriveFML: a general framework to identify coding and non-coding regions with cancer driver mutations. Genome Biol 17, 128 (2016).
[184]	Nagata, Y. et al. Variegated RHOA mutations in adult T-cell leukemia/lymphoma. Blood 127, 596-604 (2016).
[185]	Nakamura, H. et al. Genomic spectra of biliary tract cancer. Nat Genet 47, 1003-10 (2015).
[186]	Nangalia, J. et al. Somatic CALR mutations in myeloproliferative neoplasms with nonmutated JAK2. N. Engl. J. Med. 369, 2391-405 (2013).
[187]	Network, C.G.A. Identification of a CpG island methylator phenotype that defines a distinct subgroup of glioma. Cancer Cell 17, 510-22 (2010).
[188]	Network, C.G.A.R. Comprehensive genomic characterization defines human glioblastoma genes and core pathways. Nature 455, 1061-8 (2008).
[189]	Network, C.G.A.R. Integrated genomic analyses of ovarian carcinoma. Nature 474, 609-15 (2011).
[190]	Network, C.G.A.R. Comprehensive molecular characterization of human colon and rectal cancer. Nature 487, 330-7 (2012).
[191]	Network, C.G.A.R. Comprehensive genomic characterization of squamous cell lung cancers. Nature 489, 519-25 (2012).
[192]	Network, C.G.A.R. Comprehensive molecular portraits of human breast tumours. Nature 490, 61-70 (2012).
[193]	Network, C.G.A.R. The somatic genomic landscape of glioblastoma. Cell 155, 462-77 (2013).
[194]	Network, C.G.A.R. Comprehensive molecular characterization of clear cell renal cell carcinoma. Nature 499, 43-9 (2013).
[195]	Network, C.G.A.R. Genomic and epigenomic landscapes of adult de novo acute myeloid leukemia. N. Engl. J. Med. 368, 2059-74 (2013).
[196]	Network, C.G.A.R. Integrated genomic characterization of endometrial carcinoma. Nature 497, 67-73 (2013).
[197]	Network, C.G.A.R. Comprehensive molecular profiling of lung adenocarcinoma. Nature 511, 543-50 (2014).
[198]	Network, C.G.A.R. Comprehensive molecular characterization of gastric adenocarcinoma. Nature 513, 202-9 (2014).
[199]	Network, C.G.A.R. Comprehensive molecular characterization of urothelial bladder carcinoma. Nature 507, 315-22 (2014).
[200]	Network, C.G.A.R. Integrated genomic characterization of papillary thyroid carcinoma. Cell 159, 676-90 (2014).
[201]	Network, C.G.A.R. The somatic genomic landscape of chromophobe renal cell carcinoma. Cancer Cell 26, 319-30 (2014).
[202]	Network, C.G.A.R. Genomic classification of cutaneous melanoma. Cell 161, 1681-96 (2015).
[203]	Network, C.G.A.R. Comprehensive, Integrative Genomic Analysis of Diffuse Lower-Grade Gliomas. N. Engl. J. Med. 372, 2481-98 (2015).
[204]	Network, C.G.A.R. Comprehensive genomic characterization of head and neck squamous cell carcinomas. Nature 517, 576-82 (2015).
[205]	Newell, F. et al. Whole-genome landscape of mucosal melanoma reveals diverse drivers and therapeutic targets. Nat Commun 10, 3163 (2019).
[206]	Nik-Zainal, S. et al. Mutational processes molding the genomes of 21 breast cancers. Cell 149, 979-93 (2012).
[207]	Nik-Zainal, S. et al. Landscape of somatic mutations in 560 breast cancer whole-genome sequences. Nature 534, 47-54 (2016).
[208]	Nikolaev, S.I. et al. Exome sequencing identifies recurrent somatic MAP2K1 and MAP2K2 mutations in melanoma. Nat. Genet. 44, 133-9 (2012).
[209]	Nord, K.H. et al. GRM1 is upregulated through gene fusion and promoter swapping in chondromyxoid fibroma. Nat. Genet. 46, 474-7 (2014).
[210]	Ogura, K. et al. Highly recurrent H3F3A mutations with additional epigenetic regulator alterations in giant cell tumor of bone. Genes Chromosomes Cancer 56, 711-718 (2017).
[211]	Ojesina, A.I. et al. Landscape of genomic alterations in cervical carcinomas. Nature 506, 371-5 (2014).
[212]	Okosun, J. et al. Integrated genomic analysis identifies recurrent mutations and evolution patterns driving the initiation and progression of follicular lymphoma. Nat. Genet. 46, 176-81 (2014).
[213]	Olafsson, S. et al. Somatic Evolution in Non-neoplastic IBD-Affected Colon. Cell 182, 672-684 e11 (2020).
[214]	Ong, C.K. et al. Exome sequencing of liver fluke-associated cholangiocarcinoma. Nat. Genet. 44, 690-3 (2012).
[215]	Palomero, T. et al. Recurrent mutations in epigenetic regulators, RHOA and FYN kinase in peripheral T cell lymphomas. Nat. Genet. 46, 166-70 (2014).
[216]	Pan, W. et al. Whole exome sequencing identifies lncRNA GAS8-AS1 and LPAR4 as novel papillary thyroid carcinoma driver alternations. Hum Mol Genet 25, 1875-84 (2016).
[217]	Pandya, C. et al. Genomic profiling reveals mutational landscape in parathyroid carcinomas. JCI Insight 2, e92061 (2017).
[218]	Panea, R.I. et al. The whole-genome landscape of Burkitt lymphoma subtypes. Blood 134, 1598-1607 (2019).
[219]	Papaemmanuil, E. et al. Somatic SF3B1 mutation in myelodysplasia with ring sideroblasts. N. Engl. J. Med. 365, 1384-95 (2011).
[220]	Papaemmanuil, E. et al. RAG-mediated recombination is the predominant driver of oncogenic rearrangement in ETV6-RUNX1 acute lymphoblastic leukemia. Nat. Genet. 46, 116-25 (2014).
[221]	Parsons, D.W. et al. An integrated genomic analysis of human glioblastoma multiforme. Science 321, 1807-12 (2008).
[222]	Parsons, D.W. et al. The genetic landscape of the childhood cancer medulloblastoma. Science 331, 435-9 (2011).
[223]	Pasqualucci, L. et al. Inactivating mutations of acetyltransferase genes in B-cell lymphoma. Nature 471, 189-95 (2011).
[224]	Pasqualucci, L. et al. Analysis of the coding genome of diffuse large B-cell lymphoma. Nat. Genet. 43, 830-7 (2011).
[225]	Patch, A.M. et al. Whole-genome characterization of chemoresistant ovarian cancer. Nature 521, 489-94 (2015).
[226]	Paulsson, K. et al. The genomic landscape of high hyperdiploid childhood acute lymphoblastic leukemia. Nat. Genet. 47, 672-6 (2015).
[227]	Peifer, M. et al. Integrative genome analyses identify key somatic driver mutations of small-cell lung cancer. Nat. Genet. 44, 1104-10 (2012).
[228]	Pena-Llopis, S. et al. BAP1 loss defines a new class of renal cell carcinoma. Nat. Genet. 44, 751-9 (2012).
[229]	Pereira, B. et al. The somatic mutation profiles of 2,433 breast cancers refines their genomic and transcriptomic landscapes. Nat Commun 7, 11479 (2016).
[230]	Petrini, I. et al. A specific missense mutation in GTF2I occurs at high frequency in thymic epithelial tumors. Nat. Genet. 46, 844-9 (2014).
[231]	Piazza, R. et al. Recurrent SETBP1 mutations in atypical chronic myeloid leukemia. Nat. Genet. 45, 18-24 (2013).
[232]	Pierson, W.E. et al. An integrated molecular profile of endometrioid ovarian cancer. Gynecol Oncol 157, 55-61 (2020).
[233]	Pinto, E.M. et al. Genomic landscape of paediatric adrenocortical tumours. Nat. Commun. 6, 6302 (2015).
[234]	Piscuoglio, S. et al. The Genomic Landscape of Male Breast Cancers. Clin Cancer Res 22, 4045-56 (2016).
[235]	Puente, X.S. et al. Whole-genome sequencing identifies recurrent mutations in chronic lymphocytic leukaemia. Nature 475, 101-5 (2011).
[236]	Pugh, T.J. et al. The genetic landscape of high-risk neuroblastoma. Nat. Genet. 45, 279-84 (2013).
[237]	Pugh, T.J. et al. Medulloblastoma exome sequencing uncovers subtype-specific somatic mutations. Nature 488, 106-10 (2012).
[238]	Qin, H.D. et al. Genomic Characterization of Esophageal Squamous Cell Carcinoma Reveals Critical Genes Underlying Tumorigenesis and Poor Prognosis. Am J Hum Genet 98, 709-27 (2016).
[239]	Quesada, V. et al. Exome sequencing identifies recurrent mutations of the splicing factor SF3B1 gene in chronic lymphocytic leukemia. Nat. Genet. 44, 47-52 (2012).
[240]	Radovich, M. et al. The Integrated Genomic Landscape of Thymic Epithelial Tumors. Cancer Cell 33, 244-258 e10 (2018).
[241]	Rampias, T. et al. A new tumor suppressor role for the Notch pathway in bladder cancer. Nat. Med. 20, 1199-205 (2014).
[242]	Ramsay, A.J. et al. POT1 mutations cause telomere dysfunction in chronic lymphocytic leukemia. Nat. Genet. 45, 526-30 (2013).
[243]	Rashid, M. et al. ALPK1 hotspot mutation as a driver of human spiradenoma and spiradenocarcinoma. Nat Commun 10, 2213 (2019).
[244]	Rheinbay, E. et al. Analyses of non-coding somatic drivers in 2,658 cancer whole genomes. Nature 578, 102-111 (2020).
[245]	Rheinbay, E. et al. Recurrent and functional regulatory mutations in breast cancer. Nature 547, 55-60 (2017).
[246]	Richter, J. et al. Recurrent mutation of the ID3 gene in Burkitt lymphoma identified by integrated genome, exome and transcriptome sequencing. Nat. Genet. 44, 1316-20 (2012).
[247]	Robertson, A.G. et al. Comprehensive Molecular Characterization of Muscle-Invasive Bladder Cancer. Cell 171, 540-556 e25 (2017).
[248]	Robertson, A.G. et al. Integrative Analysis Identifies Four Molecular and Clinical Subsets in Uveal Melanoma. Cancer Cell 32, 204-220 e15 (2017).
[249]	Robinson, D. et al. Integrative clinical genomics of advanced prostate cancer. Cell 161, 1215-28 (2015).
[250]	Robinson, D.R. et al. Activating ESR1 mutations in hormone-resistant metastatic breast cancer. Nat. Genet. 45, 1446-51 (2013).
[251]	Robinson, G. et al. Novel mutations target distinct subgroups of medulloblastoma. Nature 488, 43-8 (2012).
[252]	Rokutan, H. et al. Comprehensive mutation profiling of mucinous gastric carcinoma. J Pathol 240, 137-48 (2016).
[253]	Rudin, C.M. et al. Comprehensive genomic analysis identifies SOX2 as a frequently amplified gene in small-cell lung cancer. Nat. Genet. 44, 1111-6 (2012).
[254]	Saito, Y. et al. Landscape and function of multiple mutations within individual oncogenes. Nature 582, 95-99 (2020).
[255]	Sakata-Yanagimoto, M. et al. Somatic RHOA mutation in angioimmunoblastic T cell lymphoma. Nat. Genet. 46, 171-5 (2014).
[256]	Sausen, M. et al. Integrated genomic analyses identify ARID1A and ARID1B alterations in the childhood cancer neuroblastoma. Nat. Genet. 45, 12-7 (2013).
[257]	Sausen, M. et al. Clinical implications of genomic alterations in the tumour and circulation of pancreatic cancer patients. Nat Commun 6, 7686 (2015).
[258]	Scelo, G. et al. Variation in genomic landscape of clear cell renal cell carcinoma across Europe. Nat. Commun. 5, 5135 (2014).
[259]	Schramm, A. et al. Mutational dynamics between primary and relapse neuroblastomas. Nat. Genet. (2015).
[260]	Schulze, K. et al. Exome sequencing of hepatocellular carcinomas identifies new mutational signatures and potential therapeutic targets. Nat. Genet. 47, 505-11 (2015).
[261]	Schwartzentruber, J. et al. Driver mutations in histone H3.3 and chromatin remodelling genes in paediatric glioblastoma. Nature 482, 226-31 (2012).
[262]	Secrier, M. et al. Mutational signatures in esophageal adenocarcinoma define etiologically distinct subgroups with therapeutic relevance. Nat Genet 48, 1131-41 (2016).
[263]	Seiler, M. et al. Somatic Mutational Landscape of Splicing Factor Genes and Their Functional Consequences across 33 Cancer Types. Cell Rep 23, 282-296 e4 (2018).
[264]	Seshagiri, S. et al. Recurrent R-spondin fusions in colon cancer. Nature 488, 660-4 (2012).
[265]	Shain, A.H. et al. The genetic evolution of metastatic uveal melanoma. Nat Genet 51, 1123-1130 (2019).
[266]	Shain, A.H. et al. Exome sequencing of desmoplastic melanoma identifies recurrent NFKBIE promoter mutations and diverse activating mutations in the MAPK pathway. Nat Genet 47, 1194-9 (2015).
[267]	Shen, H. et al. Integrated Molecular Characterization of Testicular Germ Cell Tumors. Cell Rep 23, 3392-3406 (2018).
[268]	Shuai, S. et al. Combined burden and functional impact tests for cancer driver discovery using DriverPower. Nat Commun 11, 734 (2020).
[269]	Siraj, A.K. et al. Genomic Profiling of Thyroid Cancer Reveals a Role for Thyroglobulin in Metastasis. Am J Hum Genet 98, 1170-1180 (2016).
[270]	Solomon, D.A. et al. Frequent truncating mutations of STAG2 in bladder cancer. Nat. Genet. 45, 1428-30 (2013).
[271]	Sondka, Z. et al. The COSMIC Cancer Gene Census: describing genetic dysfunction across all human cancers. Nature Reviews Cancer 18, 696-705 (2018).
[272]	Stark, M.S. et al. Frequent somatic mutations in MAP3K5 and MAP3K9 in metastatic melanoma identified by exome sequencing. Nat. Genet. 44, 165-9 (2012).
[273]	Stephens, P.J. et al. The landscape of cancer genes and mutational processes in breast cancer. Nature 486, 400-4 (2012).
[274]	Stieglitz, E. et al. The genomic landscape of juvenile myelomonocytic leukemia. Nat Genet 47, 1326-1333 (2015).
[275]	Stransky, N. et al. The mutational landscape of head and neck squamous cell carcinoma. Science 333, 1157-60 (2011).
[276]	Suda, K. et al. Clonal Expansion and Diversification of Cancer-Associated Mutations in Endometriosis and Normal Endometrium. Cell Rep 24, 1777-1789 (2018).
[277]	Sweeney, R.T. et al. Identification of recurrent SMO and BRAF mutations in ameloblastomas. Nat. Genet. 46, 722-5 (2014).
[278]	Tan, J. et al. Genomic landscapes of breast fibroepithelial tumors. Nat Genet 47, 1341-5 (2015).
[279]	Tang, J. et al. The genomic landscapes of individual melanocytes from human skin. Nature 586, 600-605 (2020).
[280]	Tarpey, P.S. et al. Frequent mutation of the major cartilage collagen gene COL2A1 in chondrosarcoma. Nat. Genet. 45, 923-6 (2013).
[281]	Taylor, K.R. et al. Recurrent activating ACVR1 mutations in diffuse intrinsic pontine glioma. Nat. Genet. 46, 457-61 (2014).
[282]	Tirode, F. et al. Genomic landscape of Ewing sarcoma defines an aggressive subtype with co-association of STAG2 and TP53 mutations. Cancer Discov. 4, 1342-53 (2014).
[283]	Togasaki, E. et al. Frequent somatic mutations in epigenetic regulators in newly diagnosed chronic myeloid leukemia. Blood Cancer J 7, e559 (2017).
[284]	Totoki, Y. et al. Trans-ancestry mutational landscape of hepatocellular carcinoma genomes. Nat. Genet. 46, 1267-73 (2014).
[285]	Toy, W. et al. ESR1 ligand-binding domain mutations in hormone-resistant breast cancer. Nat. Genet. 45, 1439-45 (2013).
[286]	Ungewickell, A. et al. Genomic analysis of mycosis fungoides and Sezary syndrome identifies recurrent alterations in TNFR2. Nat Genet 47, 1056-60 (2015).
[287]	Varela, I. et al. Exome sequencing identifies frequent mutation of the SWI/SNF complex gene PBRM1 in renal carcinoma. Nature 469, 539-42 (2011).
[288]	Vasudevan, H.N. et al. Comprehensive Molecular Profiling Identifies FOXM1 as a Key Transcription Factor for Meningioma Proliferation. Cell Rep 22, 3672-3683 (2018).
[289]	Viel, A. et al. A Specific Mutational Signature Associated with DNA 8-Oxoguanine Persistence in MUTYH-defective Colorectal Cancer. EBioMedicine 20, 39-49 (2017).
[290]	Vogelstein, B. et al. Cancer genome landscapes. Science 339, 1546-58 (2013).
[291]	Waddell, N. et al. Whole genomes redefine the mutational landscape of pancreatic cancer. Nature 518, 495-501 (2015).
[292]	Wang, J. et al. Clonal evolution of glioblastoma under therapy. Nat Genet 48, 768-76 (2016).
[293]	Wang, K. et al. Exome sequencing identifies frequent mutation of ARID1A in molecular subtypes of gastric cancer. Nat. Genet. 43, 1219-23 (2011).
[294]	Wang, K. et al. Whole-genome sequencing and comprehensive molecular profiling identify new driver mutations in gastric cancer. Nat. Genet. 46, 573-82 (2014).
[295]	Wang, L. et al. SF3B1 and other novel cancer genes in chronic lymphocytic leukemia. N. Engl. J. Med. 365, 2497-506 (2011).
[296]	Wang, L. et al. Whole-exome sequencing of human pancreatic cancers and characterization of genomic instability caused by MLH1 haploinsufficiency and complete deficiency. Genome Res. 22, 208-19 (2012).
[297]	Wang, L. et al. Novel somatic and germline mutations in intracranial germ cell tumours. Nature 511, 241-5 (2014).
[298]	Weaver, J.M. et al. Ordering of mutations in preinvasive disease stages of esophageal carcinogenesis. Nat. Genet. 46, 837-43 (2014).
[299]	Wei, X. et al. Exome sequencing identifies GRIN2A as frequently mutated in melanoma. Nat. Genet. 43, 442-6 (2011).
[300]	Weinreb, I. et al. Hotspot activating PRKD1 somatic mutations in polymorphous low-grade adenocarcinomas of the salivary glands. Nat. Genet. 46, 1166-9 (2014).
[301]	Weisman, P.S. et al. Genetic alterations of triple negative breast cancer by targeted next-generation sequencing and correlation with tumor morphology. Mod Pathol 29, 476-88 (2016).
[302]	Welch, J.S. et al. The origin and evolution of mutations in acute myeloid leukemia. Cell 150, 264-78 (2012).
[303]	Witkiewicz, A.K. et al. Whole-exome sequencing of pancreatic cancer defines genetic diversity and therapeutic targets. Nat Commun 6, 6744 (2015).
[304]	Witkowski, L. et al. Germline and somatic SMARCA4 mutations characterize small cell carcinoma of the ovary, hypercalcemic type. Nat. Genet. 46, 438-43 (2014).
[305]	Wu, G. et al. The genomic landscape of diffuse intrinsic pontine glioma and pediatric non-brainstem high-grade glioma. Nat. Genet. 46, 444-50 (2014).
[306]	Wu, J. et al. Whole-exome sequencing of neoplastic cysts of the pancreas reveals recurrent mutations in components of ubiquitin-dependent pathways. Proc. Natl. Acad. Sci. U. S. A. 108, 21188-93 (2011).
[307]	Wu, S. et al. Whole-genome sequencing identifies ADGRG6 enhancer mutations and FRS2 duplications as angiogenesis-related drivers in bladder cancer. Nat Commun 10, 720 (2019).
[308]	Wu, S. et al. Novel variants in MLL confer to bladder cancer recurrence identified by whole-exome sequencing. Oncotarget 7, 2629-45 (2016).
[309]	Xia, J. et al. A meta-analysis of somatic mutations from next generation sequencing of 241 melanomas: a road map for the study of genes with potential clinical relevance. Mol Cancer Ther 13, 1918-28 (2014).
[310]	Xie, M. et al. Age-related mutations associated with clonal hematopoietic expansion and malignancies. Nat Med 20, 1472-8 (2014).
[311]	Xu, S. et al. Whole-exome sequencing for ocular adnexal sebaceous carcinoma suggests PCDH15 as a novel mutation associated with metastasis. Mod Pathol 33, 1256-1263 (2020).
[312]	Yachida, S. et al. Genomic Sequencing Identifies ELF3 as a Driver of Ampullary Carcinoma. Cancer Cell 29, 229-40 (2016).
[313]	Yan, X.J. et al. Exome sequencing identifies somatic mutations of DNA methyltransferase gene DNMT3A in acute monocytic leukemia. Nat. Genet. 43, 309-15 (2011).
[314]	Yasumoto, M. et al. Muscle RAS oncogene homolog (MRAS) recurrent mutation in Borrmann type IV gastric cancer. Cancer Med 6, 235-244 (2017).
[315]	Yates, L.R. et al. Subclonal diversification of primary breast cancer revealed by multiregion sequencing. Nat. Med. (2015).
[316]	Yokoyama, A. et al. Age-related remodelling of oesophageal epithelia by mutated cancer drivers. Nature 565, 312-317 (2019).
[317]	Yoo, H.Y. et al. A recurrent inactivating mutation in RHOA GTPase in angioimmunoblastic T cell lymphoma. Nat. Genet. 46, 371-5 (2014).
[318]	Yoshida, K. et al. Tobacco smoking and somatic mutations in human bronchial epithelium. Nature 578, 266-272 (2020).
[319]	Yoshida, K. et al. Frequent pathway mutations of splicing machinery in myelodysplasia. Nature 478, 64-9 (2011).
[320]	Yuan, W. et al. Whole-exome sequencing of duodenal adenocarcinoma identifies recurrent Wnt/beta-catenin signaling pathway mutations. Cancer 122, 1689-96 (2016).
[321]	Zang, Z.J. et al. Exome sequencing of gastric adenocarcinoma identifies recurrent somatic mutations in cell adhesion and chromatin remodeling genes. Nat. Genet. 44, 570-4 (2012).
[322]	Zhang, J. et al. The genetic basis of early T-cell precursor acute lymphoblastic leukaemia. Nature 481, 157-63 (2012).
[323]	Zhang, J. et al. Intratumor heterogeneity in localized lung adenocarcinomas delineated by multiregion sequencing. Science 346, 256-9 (2014).
[324]	Zhang, J. et al. Whole-genome sequencing identifies genetic alterations in pediatric low-grade gliomas. Nat. Genet. 45, 602-12 (2013).
[325]	Zhang, L. et al. Exome sequencing identifies somatic gain-of-function PPM1D mutations in brainstem gliomas. Nat. Genet. 46, 726-30 (2014).
[326]	Zhang, M. et al. Somatic mutations of SUZ12 in malignant peripheral nerve sheath tumors. Nat. Genet. 46, 1170-2 (2014).
[327]	Zhao, S. et al. Mutational landscape of uterine and ovarian carcinosarcomas implicates histone genes in epithelial-mesenchymal transition. Proc Natl Acad Sci U S A 113, 12238-12243 (2016).
[328]	Zheng, H. et al. Whole-exome sequencing identifies multiple loss-of-function mutations of NF-kappaB pathway regulators in nasopharyngeal carcinoma. Proc Natl Acad Sci U S A 113, 11283-11288 (2016).
[329]	Zheng, S. et al. Comprehensive Pan-Genomic Characterization of Adrenocortical Carcinoma. Cancer Cell 29, 723-736 (2016).
[330]	Zhu, H. et al. Candidate Cancer Driver Mutations in Distal Regulatory Elements and Long-Range Chromatin Interaction Networks. Mol Cell 77, 1307-1321 e10 (2020).
[331]	Zhu, M. et al. Somatic Mutations Increase Hepatic Clonal Fitness and Regeneration in Chronic Liver Disease. Cell 177, 608-621 e12 (2019).
[332]	Lawrence, M.S. et al. Mutational heterogeneity in cancer and the search for new cancer-associated genes. Nature 499, 214-218 (2013).
