# Supplementary material for: Comparative assessment of genes driving cancer and somatic evolution in non-cancer tissues: an update of the Network of Cancer Genes (NCG) resource
Source: Genome Biol. 2022 Jan 26;23:35. doi: 10.1186/s13059-022-02607-z (PMC8790917; doi:10.1186/s13059-022-02607-z)
Supplement: Supplementary file 4 — Additional file 4: Table S3. Canonical cancer drivers. [file 13059_2022_2607_MOESM4_ESM.xlsx]

## Sheet: Table S3
Table S3. Canonical cancer drivers
Legend: For each canonical driver we reported: the gene symbol, the source(s) for its annotation as a canonical driver, and its role as oncogene, tumour suppressor, dual if the annotation was consistent across sources, unclassified if no functional annotation was available, and with conflicting annotation if the gene was annotated as oncogene or tumour suppressor in different sources; the cancer …
Gene symbol	Vogelstein, Science 2013 [290]	Saito, Nature 2020 [254]	Cancer Gene Census v91 [271]	Mode of action	Reference (cancer screens)	Type of driver alteration	Reference (noncancer screens)
A1CF	NO	NO	YES	Oncogene	NA	NA	NA
ABI1	NO	NO	YES	Tumour Suppressor	NA	NA	NA
ABL1	YES	NO	YES	Oncogene	[8], [169]	coding	NA
ABL2	NO	NO	YES	Oncogene	NA	NA	NA
ACKR3	NO	NO	YES	Oncogene	NA	NA	NA
ACVR1	NO	NO	YES	Oncogene	[8], [26], [67], [88], [281], [305]	coding	NA
ACVR1B	YES	NO	NO	Tumour Suppressor	[8], [9], [69], [81], [118], [122], [123], [141], [183], [190], [244], [312]	coding	NA
ACVR2A	NO	NO	YES	Tumour Suppressor	[8], [9], [18], [35], [69], [70], [78], [117], [118], [123], [190], [244], [260], [284], [293], [294], [312]	coding	[25]
AFDN	NO	NO	YES	Oncogene	[207], [229]	coding	NA
AFF3	NO	NO	YES	Oncogene	NA	NA	NA
AFF4	NO	NO	YES	Oncogene	[70]	noncoding	NA
AKT1	YES	YES	YES	Oncogene	[8], [11], [12], [16], [18], [29], [46], [47], [80], [122], [123], [141], [149], [169], [192], [207], [229], [244], [249], [273], [283], [301], [315]	coding	[135]
AKT2	NO	YES	YES	Oncogene	[167], [183], [207], [273], [315]	coding	NA
AKT3	NO	YES	YES	Oncogene	[185], [301]	coding	NA
ALK	YES	YES	YES	Oncogene	[8], [59], [88], [140], [141], [169], [230], [236], [256], [301], [309]	coding	NA
AMER1	YES	NO	YES	Tumour Suppressor	[8], [117], [169], [183], [190], [289]	coding	NA
ANK1	NO	NO	YES	Unclassified	NA	NA	NA
APC	YES	YES	YES	Tumour Suppressor	[8], [12], [14], [28], [36], [54], [63], [69], [78], [81], [85], [117], [118], [123], [141], [160], [163], [183], [190], [198], [207], [244], [249], [264], [268], [273], [289], [301], [312], [315], [320]	coding and noncoding	NA
APOBEC3B	NO	NO	YES	Dual Role	NA	NA	NA
AR	YES	YES	YES	Oncogene	[8], [17], [85], [123], [145], [249]	coding	NA
ARAF	NO	YES	YES	Oncogene	[8], [63]	coding	NA
ARHGAP26	NO	NO	YES	Tumour Suppressor	[183]	coding	NA
ARHGAP5	NO	NO	YES	Oncogene	NA	NA	NA
ARHGEF10	NO	NO	YES	Tumour Suppressor	NA	NA	NA
ARHGEF10L	NO	NO	YES	Tumour Suppressor	[140]	coding	NA
ARHGEF12	NO	NO	YES	Tumour Suppressor	[28]	coding	NA
ARID1A	YES	YES	YES	Tumour Suppressor	[8], [9], [12], [18], [21], [22], [28], [30], [31], [33], [35], [36], [37], [38], [41], [42], [43], [44], [46], [57], [63], [69], [70], [71], [75], [78], [80], [81], [88], [89], [90], [93], [102], [105], [107], [108], [114], [115], [117], [118], [123], [141], [144], [150], [159], [163], [165], [166], [169], [170], [183], [185], [194], [196], [197], [198], [199], [203], [207], [218], [229], [232],…	coding and noncoding	[6], [142], [175], [213], [276], [318], [331]
ARID1B	YES	NO	YES	Tumour Suppressor	[63], [69], [71], [145], [150], [170], [171], [183], [207], [256], [273], [315], [323]	coding	NA
ARID2	YES	YES	YES	Tumour Suppressor	[8], [21], [28], [35], [37], [57], [69], [70], [71], [81], [90], [94], [99], [102], [117], [118], [130], [131], [141], [150], [154], [169], [178], [183], [185], [202], [244], [260], [266], [273], [284], [312], [315], [320]	coding	[175], [279], [318], [331]
ARNT	NO	NO	YES	Dual Role	NA	NA	NA
ASXL1	YES	NO	YES	Tumour Suppressor	[8], [16], [64], [78], [118], [123], [138], [141], [150], [169], [177], [180], [183], [186], [207], [239], [247], [273], [274], [283], [302], [319]	coding	[73], [106], [310]
ASXL2	NO	NO	YES	Tumour Suppressor	[8], [10], [119], [141], [150], [169], [180], [183], [247]	coding and noncoding	NA
ATF1	NO	NO	YES	Oncogene	NA	NA	NA
ATM	YES	YES	YES	Tumour Suppressor	[8], [9], [10], [12], [17], [18], [21], [28], [29], [33], [45], [54], [63], [71], [75], [81], [83], [93], [105], [117], [120], [123], [129], [137], [138], [141], [150], [160], [163], [183], [207], [215], [239], [244], [247], [249], [264], [268], [295], [301]	coding and noncoding	NA
ATP1A1	NO	NO	YES	Dual Role	NA	NA	NA
ATP2B3	NO	NO	YES	Tumour Suppressor	NA	NA	NA
ATR	NO	NO	YES	Tumour Suppressor	[8], [123], [196], [207], [315]	coding	NA
ATRX	YES	YES	YES	Tumour Suppressor	[8], [34], [37], [67], [88], [109], [111], [123], [129], [140], [169], [183], [193], [203], [205], [207], [233], [236], [261], [292], [305], [323], [324], [325]	coding	NA
AXIN1	YES	YES	YES	Tumour Suppressor	[8], [35], [69], [70], [81], [90], [171], [207], [244], [260], [268], [284], [303]	coding and noncoding	NA
AXIN2	NO	NO	YES	Tumour Suppressor	[8], [78], [117], [123], [141]	coding	[148]
B2M	YES	NO	YES	Tumour Suppressor	[8], [18], [48], [69], [124], [141], [150], [163], [164], [182], [183], [202], [215], [224], [244]	coding and noncoding	NA
BAP1	YES	YES	YES	Tumour Suppressor	[8], [27], [32], [35], [38], [41], [63], [70], [75], [92], [98], [108], [110], [118], [123], [129], [130], [141], [150], [159], [183], [185], [194], [205], [228], [229], [230], [244], [248], [258], [265], [273], [315]	coding	NA
BARD1	NO	NO	YES	Tumour Suppressor	NA	NA	NA
BAX	NO	NO	YES	Tumour Suppressor	[244]	coding	NA
BAZ1A	NO	NO	YES	Tumour Suppressor	[169]	coding	NA
BCL10	NO	NO	YES	Tumour Suppressor	[182], [212]	coding	NA
BCL11A	NO	NO	YES	Oncogene	[48]	noncoding	NA
BCL11B	NO	NO	YES	Dual Role	[52], [169], [252]	coding	NA
BCL2	YES	NO	YES	Oncogene	[8], [48], [101], [133], [139], [182], [224], [268]	coding and noncoding	NA
BCL2L12	NO	NO	YES	Oncogene	NA	NA	NA
BCL3	NO	NO	YES	Oncogene	[63]	coding	NA
BCL6	NO	NO	YES	Oncogene	[48], [70], [101], [182], [183], [218], [268]	coding and noncoding	NA
BCL9	NO	NO	YES	Oncogene	[163]	coding	NA
BCL9L	NO	NO	YES	Dual Role	[78], [117]	coding	NA
BCLAF1	NO	NO	YES	Unclassified	[141], [183], [253], [303]	coding and noncoding	NA
BCOR	YES	YES	YES	Tumour Suppressor	[8], [37], [80], [88], [128], [137], [138], [141], [163], [169], [180], [183], [196], [198], [207], [237], [252], [278], [305], [319]	coding	NA
BCORL1	NO	NO	YES	Dual Role	[9], [88], [117], [169], [297], [305]	coding	[310]
BIRC3	NO	NO	YES	Dual Role	[48], [101], [138]	coding and noncoding	NA
BIRC6	NO	NO	YES	Oncogene	[145]	coding	NA
BLM	NO	NO	YES	Tumour Suppressor	NA	NA	NA
BMP5	NO	NO	YES	Unclassified	NA	NA	NA
BMPR1A	NO	NO	YES	Dual Role	NA	NA	NA
BRAF	YES	YES	YES	Oncogene	[8], [19], [23], [28], [29], [37], [44], [49], [63], [69], [78], [83], [88], [94], [99], [105], [112], [118], [120], [122], [123], [131], [132], [134], [138], [141], [150], [160], [163], [178], [183], [190], [193], [197], [200], [202], [205], [207], [208], [216], [239], [244], [249], [266], [269], [277], [299], [305], [312], [322], [324]	coding	[279]
BRCA1	YES	YES	YES	Tumour Suppressor	[8], [18], [53], [64], [97], [123], [141], [183], [189], [207], [225], [229], [249], [273], [315], [323]	coding	NA
BRCA2	YES	NO	YES	Tumour Suppressor	[8], [17], [33], [53], [63], [117], [118], [123], [129], [189], [207], [225], [229], [249], [252], [273], [296], [301], [315]	coding	NA
BRD3	NO	NO	YES	Oncogene	[105]	coding	NA
BRD4	NO	NO	YES	Oncogene	NA	NA	NA
BRIP1	NO	NO	YES	Tumour Suppressor	[315]	coding	NA
BTG1	NO	NO	YES	Tumour Suppressor	[164], [169], [178], [182], [220]	coding	NA
BTK	NO	NO	YES	Dual Role	[133]	coding	NA
BUB1B	NO	NO	YES	Tumour Suppressor	[207]	coding	NA
CACNA1D	NO	NO	YES	Oncogene	NA	NA	NA
CALR	NO	NO	YES	Oncogene	[126], [164], [186]	coding	NA
CAMTA1	NO	NO	YES	Tumour Suppressor	[183], [224]	coding and noncoding	NA
CARD11	YES	NO	YES	Oncogene	[8], [88], [92], [124], [133], [138], [141], [164], [182], [183], [212], [224], [286]	coding	NA
CARS	NO	NO	YES	Tumour Suppressor	NA	NA	NA
CASP3	NO	NO	YES	Tumour Suppressor	NA	NA	NA
CASP8	YES	YES	YES	Tumour Suppressor	[3], [8], [18], [22], [30], [46], [141], [183], [190], [204], [207], [244], [247], [273], [275], [307], [315]	coding	NA
CASP9	NO	NO	YES	Tumour Suppressor	NA	NA	NA
CBFA2T3	NO	NO	YES	Tumour Suppressor	[177]	coding	NA
CBFB	NO	NO	YES	Tumour Suppressor	[8], [11], [46], [101], [122], [123], [141], [149], [150], [169], [192], [207], [211], [229], [244], [268]	coding and noncoding	NA
CBL	YES	NO	YES	Oncogene	[105], [169], [177], [180], [266], [274], [297], [301]	coding	[106], [279]
CBLB	NO	NO	YES	Tumour Suppressor	[124], [207]	coding	NA
CBLC	NO	NO	YES	Dual Role	[122]	coding	NA
CCDC6	NO	NO	YES	Tumour Suppressor	[141]	coding	NA
CCNB1IP1	NO	NO	YES	Tumour Suppressor	[330]	noncoding	NA
CCNC	NO	NO	YES	Tumour Suppressor	NA	NA	NA
CCND1	NO	YES	YES	Oncogene	[8], [18], [40], [63], [70], [80], [123], [141], [150], [155], [178], [183], [185], [196], [207], [217], [249], [284], [305], [315]	coding	[175]
CCND2	NO	NO	YES	Oncogene	[169], [305]	coding	NA
CCND3	NO	NO	YES	Oncogene	[88], [164], [165], [169], [182], [185], [192], [199], [207], [218], [224], [305], [313]	coding and noncoding	NA
CCNE1	NO	NO	YES	Oncogene	[150], [185], [207], [301]	coding	NA
CCR4	NO	NO	YES	Oncogene	[124]	coding	NA
CCR7	NO	NO	YES	Oncogene	[124]	coding	NA
CD209	NO	NO	YES	Unclassified	NA	NA	NA
CD274	NO	NO	YES	Tumour Suppressor	NA	NA	NA
CD28	NO	NO	YES	Oncogene	[44], [124], [286], [317]	coding	NA
CD74	NO	NO	YES	Oncogene	NA	NA	NA
CD79A	NO	NO	YES	Oncogene	[212]	coding	NA
CD79B	NO	NO	YES	Oncogene	[8], [133], [141], [164], [174], [182], [212], [218], [224]	coding and noncoding	NA
CDC73	YES	NO	YES	Tumour Suppressor	[117], [217]	coding	NA
CDH1	YES	YES	YES	Tumour Suppressor	[8], [13], [18], [43], [46], [69], [117], [123], [139], [141], [145], [149], [160], [163], [183], [192], [198], [207], [229], [244], [252], [273], [294], [314], [315]	coding	NA
CDH10	NO	NO	YES	Tumour Suppressor	[101], [115], [119], [152], [227], [275]	coding and noncoding	NA
CDH11	NO	NO	YES	Tumour Suppressor	[152]	coding	NA
CDH17	NO	NO	YES	Oncogene	NA	NA	NA
CDK12	NO	NO	YES	Tumour Suppressor	[8], [85], [123], [141], [183], [189], [249], [263]	coding	NA
CDK4	NO	YES	YES	Oncogene	[4], [8], [141], [305]	coding	NA
CDK6	NO	YES	YES	Oncogene	[207], [305]	coding	NA
CDKN1A	NO	NO	YES	Dual Role	[8], [41], [63], [83], [123], [141], [183], [199], [244], [247], [260], [284], [307]	coding	[142]
CDKN1B	NO	NO	YES	Tumour Suppressor	[8], [12], [18], [29], [46], [68], [69], [118], [123], [134], [141], [169], [178], [183], [192], [207], [229], [244], [273], [315]	coding	NA
CDKN2A	YES	YES	YES	Tumour Suppressor	[1], [5], [8], [9], [16], [21], [22], [28], [30], [33], [35], [39], [44], [54], [57], [63], [69], [70], [72], [81], [90], [94], [99], [100], [103], [115], [122], [123], [124], [131], [141], [147], [149], [150], [155], [158], [159], [160], [163], [169], [183], [185], [191], [197], [199], [202], [204], [205], [207], [214], [220], [229], [230], [238], [244], [247], [249], [257], [260], [262], [265],…	coding	[279]
CDKN2C	NO	NO	YES	Tumour Suppressor	[8], [123], [134]	coding	NA
CDX2	NO	NO	YES	Tumour Suppressor	[45]	coding	NA
CEBPA	YES	NO	YES	Tumour Suppressor	[8], [123], [141], [169], [170], [183], [195]	coding	NA
CHD2	NO	NO	YES	Tumour Suppressor	[137], [138], [239], [324]	coding	[331]
CHD4	NO	NO	YES	Oncogene	[8], [18], [42], [69], [78], [80], [117], [141], [143], [169], [183], [196]	coding	[181]
CHEK2	NO	NO	YES	Tumour Suppressor	[8], [16], [67], [123], [138], [200], [229], [315]	coding	[316], [318]
CHST11	NO	NO	YES	Oncogene	NA	NA	NA
CIC	YES	NO	YES	Tumour Suppressor	[8], [20], [37], [117], [183], [203], [207], [324]	coding	NA
CIITA	NO	NO	YES	Tumour Suppressor	[60], [101], [107], [164], [182]	coding and noncoding	NA
CLTC	NO	NO	YES	Tumour Suppressor	NA	NA	NA
CLTCL1	NO	NO	YES	Tumour Suppressor	[3]	coding	NA
CNBD1	NO	NO	YES	Unclassified	[8], [141]	coding	NA
CNBP	NO	NO	YES	Tumour Suppressor	NA	NA	NA
CNOT3	NO	NO	YES	Tumour Suppressor	[52], [119], [169], [183], [207], [239]	coding and noncoding	NA
COL2A1	NO	NO	YES	Unclassified	[280]	coding	NA
CPEB3	NO	NO	YES	Tumour Suppressor	NA	NA	NA
CREB1	NO	NO	YES	Oncogene	NA	NA	NA
CREB3L1	NO	NO	YES	Tumour Suppressor	NA	NA	NA
CREB3L2	NO	NO	YES	Oncogene	NA	NA	NA
CREBBP	YES	YES	YES	Tumour Suppressor	[8], [16], [39], [72], [74], [89], [93], [101], [128], [133], [141], [164], [166], [169], [171], [182], [183], [207], [212], [218], [223], [224], [226], [247], [301], [308]	coding and noncoding	[142]
CRLF2	YES	NO	YES	Oncogene	[169]	coding	NA
CRNKL1	NO	NO	YES	Unclassified	NA	NA	NA
CRTC1	NO	NO	YES	Oncogene	[58]	coding	NA
CSF1R	YES	NO	YES	Oncogene	NA	NA	NA
CSF3R	NO	NO	YES	Oncogene	[169]	coding	NA
CTCF	NO	NO	YES	Tumour Suppressor	[8], [18], [46], [56], [78], [80], [117], [123], [141], [169], [183], [192], [196], [207], [218], [229], [244], [315]	coding	NA
CTNNA2	NO	NO	YES	Oncogene	[115], [145], [294]	coding	NA
CTNNB1	YES	YES	YES	Oncogene	[7], [8], [13], [17], [18], [23], [28], [29], [35], [36], [69], [70], [71], [78], [80], [81], [88], [90], [105], [113], [117], [118], [122], [123], [134], [141], [154], [160], [163], [169], [183], [190], [196], [198], [202], [205], [222], [232], [233], [237], [244], [245], [249], [251], [260], [284], [293], [301], [306], [312], [320], [321], [329]	coding and noncoding	[136]
CTNND1	NO	NO	YES	Unclassified	[8]	coding	NA
CTNND2	NO	NO	YES	Oncogene	[101]	coding	NA
CUL3	NO	NO	YES	Tumour Suppressor	[8], [28], [39], [130], [183]	coding	[175]
CUX1	NO	NO	YES	Dual Role	[141], [180], [207]	coding	NA
CXCR4	NO	NO	YES	Oncogene	[48], [101], [133], [218]	coding and noncoding	NA
CYLD	YES	NO	YES	Tumour Suppressor	[8], [155], [178], [230], [243]	coding	NA
CYP2C8	NO	NO	YES	Unclassified	NA	NA	NA
CYSLTR2	NO	NO	YES	Oncogene	[8], [248], [265]	coding	NA
DAXX	YES	NO	YES	Tumour Suppressor	[7], [55], [83], [109], [134], [244], [261], [301]	coding	NA
DCAF12L2	NO	NO	YES	Unclassified	[193]	coding	NA
DCC	NO	NO	YES	Unclassified	[132], [183]	coding	NA
DDB2	NO	NO	YES	Dual Role	NA	NA	NA
DDIT3	NO	NO	YES	Oncogene	[183]	noncoding	NA
DDR2	NO	YES	YES	Oncogene	[117], [185], [301]	coding	NA
DDX10	NO	NO	YES	Tumour Suppressor	[5]	coding	NA
DDX3X	NO	NO	YES	Tumour Suppressor	[8], [27], [88], [101], [107], [113], [137], [138], [139], [141], [165], [169], [183], [202], [218], [237], [239], [244], [246], [251], [263], [275], [295]	coding and noncoding	[279]
DDX5	NO	NO	YES	Oncogene	[37], [141], [263]	coding	NA
DDX6	NO	NO	YES	Oncogene	NA	NA	NA
DEK	NO	NO	YES	Oncogene	NA	NA	NA
DGCR8	NO	NO	YES	Oncogene	[88], [169]	coding	NA
DICER1	NO	NO	YES	Tumour Suppressor	[8], [80], [183], [301]	coding	NA
DNM2	NO	NO	YES	Tumour Suppressor	[52], [169], [322]	coding	NA
DNMT1	YES	NO	NO	Oncogene	[56], [103], [218]	coding and noncoding	NA
DNMT3A	YES	NO	YES	Conflicting annotations	[8], [37], [44], [56], [123], [124], [141], [170], [177], [180], [183], [186], [195], [207], [215], [243], [255], [269], [274], [301], [302], [313], [319]	coding	[73], [106], [310]
DROSHA	NO	NO	YES	Tumour Suppressor	[88], [117], [169]	coding	NA
EBF1	NO	NO	YES	Tumour Suppressor	[169], [212]	coding	NA
ECT2L	NO	NO	YES	Unclassified	[207], [322]	coding	NA
EED	NO	NO	YES	Tumour Suppressor	[147], [169], [183], [322]	coding	NA
EGFR	YES	YES	YES	Oncogene	[8], [28], [37], [54], [84], [105], [117], [120], [122], [123], [141], [150], [153], [183], [185], [188], [193], [197], [203], [207], [221], [244], [278], [292], [305], [323]	coding	NA
EIF1AX	NO	YES	YES	Oncogene	[8], [37], [83], [110], [134], [200], [248], [265]	coding	NA
EIF3E	NO	NO	YES	Tumour Suppressor	NA	NA	NA
ELF3	NO	NO	YES	Tumour Suppressor	[8], [63], [69], [78], [81], [93], [118], [123], [141], [150], [163], [185], [199], [211], [244], [247], [294], [307], [312]	coding	[142]
ELF4	NO	NO	YES	Dual Role	[138], [150]	coding	NA
ELK4	NO	NO	YES	Oncogene	NA	NA	NA
ELL	NO	NO	YES	Tumour Suppressor	[45]	coding	NA
EP300	YES	YES	YES	Tumour Suppressor	[8], [18], [30], [39], [72], [74], [89], [93], [107], [115], [123], [124], [133], [141], [155], [158], [169], [178], [183], [199], [223], [224], [247], [301], [308], [315], [322], [324]	coding	[142]
EPAS1	NO	NO	YES	Dual Role	[8], [66]	coding	NA
EPHA3	NO	NO	YES	Unclassified	[8], [37], [54], [69], [84], [123], [150], [312]	coding	NA
EPHA7	NO	NO	YES	Unclassified	[1], [12], [13], [301], [309]	coding	NA
EPS15	NO	NO	YES	Tumour Suppressor	NA	NA	NA
ERBB2	YES	YES	YES	Oncogene	[8], [22], [28], [30], [46], [63], [69], [80], [93], [97], [117], [134], [141], [150], [153], [159], [163], [183], [188], [198], [207], [229], [247], [266], [273], [307], [312], [315]	coding	[135], [136], [148], [181]
ERBB3	NO	YES	YES	Oncogene	[8], [30], [43], [80], [81], [89], [93], [117], [122], [141], [145], [153], [159], [160], [199], [207], [247], [301], [308], [312]	coding	[148], [181]
ERBB4	NO	YES	YES	Oncogene	[8], [13], [54], [101], [117], [122], [123], [150], [153], [278], [301], [309]	coding	NA
ERCC2	NO	NO	YES	Tumour Suppressor	[8], [10], [58], [93], [123], [141], [199], [247]	coding	[142]
ERCC3	NO	NO	YES	Tumour Suppressor	NA	NA	NA
ERCC4	NO	NO	YES	Tumour Suppressor	[207], [307]	coding	NA
ERCC5	NO	NO	YES	Tumour Suppressor	NA	NA	NA
ERG	NO	NO	YES	Oncogene	[17], [45], [53], [169], [301]	coding	NA
ESR1	NO	YES	YES	Oncogene	[8], [80], [149], [183], [196], [207], [250], [285]	coding	NA
ETNK1	NO	NO	YES	Tumour Suppressor	[180]	coding	NA
ETV1	NO	NO	YES	Oncogene	NA	NA	NA
ETV4	NO	NO	YES	Oncogene	NA	NA	NA
ETV5	NO	NO	YES	Oncogene	NA	NA	NA
ETV6	NO	NO	YES	Tumour Suppressor	[164], [169], [170], [220], [268], [301], [322]	coding and noncoding	NA
EWSR1	NO	NO	YES	Oncogene	[138]	coding	NA
EXT1	NO	NO	YES	Tumour Suppressor	NA	NA	NA
EXT2	NO	NO	YES	Tumour Suppressor	[122]	coding	NA
EZH2	YES	NO	YES	Oncogene	[8], [56], [117], [123], [133], [141], [164], [169], [177], [180], [182], [183], [186], [195], [212], [224], [231], [265], [266], [274], [282], [319], [322]	coding	NA
FAM135B	NO	NO	YES	Unclassified	[145], [183], [196], [275]	coding	NA
FAM47C	NO	NO	YES	Unclassified	NA	NA	NA
FANCA	NO	NO	YES	Tumour Suppressor	[10], [117], [129], [170]	coding	NA
FANCC	NO	NO	YES	Tumour Suppressor	NA	NA	NA
FANCD2	NO	NO	YES	Tumour Suppressor	NA	NA	NA
FANCE	NO	NO	YES	Tumour Suppressor	NA	NA	NA
FANCF	NO	NO	YES	Tumour Suppressor	NA	NA	NA
FANCG	NO	NO	YES	Tumour Suppressor	NA	NA	NA
FAS	NO	NO	YES	Tumour Suppressor	[44], [124], [182], [301]	coding	NA
FAT1	NO	NO	YES	Tumour Suppressor	[3], [8], [28], [32], [39], [64], [72], [117], [141], [158], [159], [173], [183], [204], [238], [247], [252], [275], [289]	coding	[175], [176], [276], [316], [318]
FAT3	NO	NO	YES	Unclassified	[101], [145], [159], [189], [196], [217], [239], [258], [283]	coding	NA
FAT4	NO	NO	YES	Tumour Suppressor	[93], [117], [152], [173], [177], [208], [289], [321]	coding	NA
FBLN2	NO	NO	YES	Tumour Suppressor	[9]	coding	NA
FBXO11	NO	NO	YES	Tumour Suppressor	[45], [88], [101], [165], [218], [246]	coding and noncoding	NA
FBXW7	YES	YES	YES	Tumour Suppressor	[1], [2], [8], [9], [13], [18], [22], [28], [30], [39], [42], [43], [45], [46], [52], [69], [72], [78], [80], [81], [88], [101], [103], [105], [118], [122], [123], [137], [138], [141], [143], [145], [150], [152], [155], [160], [163], [169], [183], [190], [196], [199], [207], [211], [238], [244], [247], [264], [266], [295], [301], [308], [312], [327]	coding	[148], [181], [213], [276]
FCGR2B	NO	NO	YES	Oncogene	NA	NA	NA
FCRL4	NO	NO	YES	Oncogene	NA	NA	NA
FEN1	NO	NO	YES	Tumour Suppressor	[45]	coding	NA
FES	NO	NO	YES	Dual Role	NA	NA	NA
FEV	NO	NO	YES	Oncogene	NA	NA	NA
FGFR1	NO	YES	YES	Oncogene	[8], [59], [67], [88], [112], [183], [185], [301], [324], [325]	coding	NA
FGFR2	YES	YES	YES	Oncogene	[8], [63], [80], [108], [123], [141], [159], [185], [207], [239], [277], [324]	coding	[135], [276]
FGFR3	YES	YES	YES	Oncogene	[8], [22], [89], [93], [105], [123], [141], [178], [185], [199], [247], [307], [308], [324]	coding	NA
FGFR4	NO	YES	YES	Oncogene	[54], [187]	coding	NA
FH	NO	NO	YES	Tumour Suppressor	[179], [301]	coding	NA
FHIT	NO	NO	YES	Tumour Suppressor	NA	NA	NA
FKBP9	NO	NO	YES	Unclassified	NA	NA	NA
FLCN	NO	NO	YES	Tumour Suppressor	[130]	coding	NA
FLI1	NO	NO	YES	Oncogene	[48]	noncoding	NA
FLNA	NO	NO	YES	Unclassified	[8], [278]	coding	NA
FLT3	YES	NO	YES	Oncogene	[5], [8], [88], [100], [101], [122], [123], [141], [151], [169], [170], [183], [195], [226], [302], [322]	coding	NA
FLT4	NO	NO	YES	Oncogene	[116]	coding	NA
FOXA1	NO	YES	YES	Oncogene	[8], [12], [29], [46], [62], [123], [141], [183], [199], [207], [244], [245], [249], [315]	coding and noncoding	NA
FOXL2	YES	NO	YES	Oncogene	[96]	coding	NA
FOXO1	NO	NO	YES	Dual Role	[165], [182], [218]	coding and noncoding	NA
FOXO3	NO	NO	YES	Dual Role	[229]	coding	NA
FOXO4	NO	NO	YES	Dual Role	NA	NA	NA
FOXP1	NO	NO	YES	Oncogene	[207], [229]	coding	NA
FOXR1	NO	NO	YES	Oncogene	NA	NA	NA
FSTL3	NO	NO	YES	Oncogene	NA	NA	NA
FUBP1	YES	YES	YES	Tumour Suppressor	[8], [20], [37], [138], [178], [183], [203], [239], [263]	coding and noncoding	NA
FUS	NO	NO	YES	Tumour Suppressor	NA	NA	NA
GATA1	YES	NO	YES	Tumour Suppressor	[169]	coding	NA
GATA2	YES	NO	YES	Oncogene	[56], [169], [274], [301], [313]	coding	NA
GATA3	YES	NO	YES	Tumour Suppressor	[8], [11], [18], [46], [101], [117], [123], [124], [141], [149], [169], [171], [192], [206], [207], [229], [234], [244], [268], [273], [301], [315], [322]	coding and noncoding	NA
GLI1	NO	NO	YES	Oncogene	NA	NA	NA
GNA11	YES	YES	YES	Oncogene	[8], [110], [248], [265]	coding	NA
GNAQ	YES	YES	YES	Oncogene	[8], [110], [205], [248], [265]	coding	NA
GNAS	YES	YES	YES	Oncogene	[8], [33], [36], [54], [63], [97], [117], [145], [160], [185], [207], [214], [249], [252], [303], [306], [312]	coding	[106], [310]
GPC3	NO	NO	YES	Dual Role	NA	NA	NA
GPC5	NO	NO	YES	Tumour Suppressor	[199]	coding	NA
GRIN2A	NO	NO	YES	Tumour Suppressor	[117], [299], [301]	coding	NA
GRM3	NO	NO	YES	Oncogene	[132], [221]	coding	NA
H3F3A	YES	NO	YES	Oncogene	[8], [15], [26], [67], [88], [210], [244], [261], [324], [325]	coding	NA
H3F3B	NO	NO	YES	Oncogene	[15]	coding	NA
HEY1	NO	NO	YES	Oncogene	NA	NA	NA
HIF1A	NO	NO	YES	Oncogene	NA	NA	NA
HIP1	NO	NO	YES	Oncogene	NA	NA	NA
HIST1H3B	YES	NO	YES	Oncogene	[26], [67], [69], [88], [141], [164], [183], [247], [281], [315]	coding	NA
HLF	NO	NO	YES	Oncogene	NA	NA	NA
HMGA1	NO	NO	YES	Oncogene	NA	NA	NA
HMGA2	NO	NO	YES	Oncogene	NA	NA	NA
HNF1A	YES	NO	YES	Tumour Suppressor	[90]	coding	NA
HNRNPA2B1	NO	NO	YES	Oncogene	[124], [284]	coding	NA
HOXA11	NO	NO	YES	Dual Role	[183]	coding	NA
HOXA13	NO	NO	YES	Oncogene	NA	NA	NA
HOXA9	NO	NO	YES	Dual Role	NA	NA	NA
HOXC11	NO	NO	YES	Oncogene	NA	NA	NA
HOXC13	NO	NO	YES	Oncogene	[183]	coding	NA
HOXD11	NO	NO	YES	Oncogene	NA	NA	NA
HOXD13	NO	NO	YES	Oncogene	NA	NA	NA
HRAS	YES	YES	YES	Oncogene	[1], [3], [8], [12], [16], [22], [28], [29], [59], [66], [89], [93], [131], [134], [141], [150], [199], [200], [207], [230], [240], [244], [247], [269], [275], [307], [308]	coding	NA
ID3	NO	NO	YES	Tumour Suppressor	[88], [101], [165], [166], [183], [218], [246]	coding and noncoding	NA
IDH1	YES	YES	YES	Oncogene	[8], [12], [20], [37], [38], [56], [63], [88], [108], [111], [118], [123], [131], [141], [169], [170], [172], [183], [185], [186], [187], [193], [195], [202], [203], [221], [244], [266], [280], [292], [302], [325]	coding	NA
IDH2	YES	YES	YES	Oncogene	[8], [37], [63], [118], [123], [124], [141], [169], [170], [177], [180], [183], [186], [195], [203], [215], [255], [280], [302]	coding	NA
IGF2BP2	NO	NO	YES	Tumour Suppressor	NA	NA	NA
IKBKB	NO	NO	YES	Oncogene	[124], [183], [185]	coding	NA
IKZF1	NO	NO	YES	Tumour Suppressor	[48], [100], [104], [169], [322]	coding and noncoding	NA
IL6ST	NO	NO	YES	Oncogene	[8], [35], [183]	coding	NA
IL7R	NO	NO	YES	Oncogene	[8], [45], [78], [141], [169], [322]	coding	NA
IRF4	NO	NO	YES	Dual Role	[124], [138], [141], [145], [178], [182]	coding	NA
IRS4	NO	NO	YES	Dual Role	[46]	coding	NA
ISX	NO	NO	YES	Unclassified	NA	NA	NA
ITGAV	NO	NO	YES	Unclassified	NA	NA	NA
JAK1	YES	NO	YES	Oncogene	[8], [69], [80], [169], [322]	coding	NA
JAK2	YES	YES	YES	Oncogene	[8], [160], [169], [177], [180], [186]	coding	[106], [310]
JAK3	YES	NO	YES	Oncogene	[8], [52], [124], [169], [274], [322]	coding	NA
JUN	NO	NO	YES	Oncogene	NA	NA	NA
KAT6A	NO	NO	YES	Oncogene	[57]	coding	NA
KAT6B	NO	NO	YES	Tumour Suppressor	NA	NA	NA
KAT7	NO	NO	YES	Oncogene	NA	NA	NA
KCNJ5	NO	NO	YES	Oncogene	NA	NA	NA
KDM5A	NO	NO	YES	Oncogene	[119], [183]	noncoding	NA
KDM5C	YES	NO	YES	Tumour Suppressor	[8], [41], [51], [75], [76], [92], [123], [141], [183], [194], [244], [258]	coding	NA
KDM6A	YES	YES	YES	Tumour Suppressor	[8], [9], [12], [16], [28], [32], [39], [51], [52], [69], [72], [81], [83], [88], [89], [93], [113], [116], [117], [123], [124], [139], [141], [150], [158], [169], [178], [183], [199], [207], [229], [237], [244], [247], [249], [251], [268], [289], [291], [301], [307], [308]	coding and noncoding	[142]
KDR	NO	NO	YES	Oncogene	[54], [63], [122], [183], [309]	coding	NA
KEAP1	NO	NO	YES	Tumour Suppressor	[8], [28], [35], [105], [120], [122], [123], [130], [141], [150], [152], [162], [183], [191], [197], [244], [260]	coding	NA
KIT	YES	YES	YES	Oncogene	[8], [13], [56], [88], [94], [97], [123], [141], [161], [168], [169], [170], [183], [195], [205], [267], [297], [301], [302]	coding	NA
KLF4	YES	NO	YES	Oncogene	[47], [183]	coding	NA
KLF6	NO	NO	YES	Tumour Suppressor	[301]	coding	NA
KMT2A	NO	NO	YES	Oncogene	[8], [12], [45], [71], [89], [93], [141], [169], [183], [247], [257], [301], [308], [315]	coding	NA
KMT2C	YES	NO	YES	Tumour Suppressor	[8], [9], [12], [21], [28], [41], [46], [53], [56], [63], [71], [88], [89], [93], [97], [115], [117], [123], [141], [145], [150], [155], [159], [170], [171], [183], [192], [206], [207], [214], [222], [229], [238], [244], [247], [249], [252], [257], [258], [273], [296], [301], [308], [315]	coding	NA
KMT2D	YES	NO	YES	Tumour Suppressor	[8], [10], [12], [28], [30], [39], [51], [72], [83], [85], [88], [96], [107], [113], [117], [123], [133], [134], [141], [145], [150], [155], [158], [158], [164], [169], [173], [182], [183], [191], [199], [204], [206], [207], [212], [218], [222], [224], [232], [237], [238], [244], [247], [249], [251], [252], [257], [273], [275], [278], [301], [315]	coding and noncoding	[142], [175], [331]
KNL1	NO	NO	YES	Tumour Suppressor	NA	NA	NA
KNSTRN	NO	NO	YES	Oncogene	[22], [202]	coding	NA
KRAS	YES	YES	YES	Oncogene	[5], [8], [9], [14], [16], [18], [21], [22], [28], [30], [33], [35], [37], [38], [40], [42], [43], [46], [49], [54], [56], [59], [63], [69], [78], [80], [81], [83], [84], [88], [89], [93], [100], [101], [103], [105], [112], [114], [115], [117], [118], [120], [122], [123], [131], [134], [137], [138], [141], [150], [152], [153], [155], [159], [160], [163], [169], [177], [178], [180], [183], [185], …	coding	[6], [135], [136], [181], [276]
LARP4B	NO	NO	YES	Tumour Suppressor	[183]	coding	NA
LATS1	NO	NO	YES	Tumour Suppressor	[8], [18], [22]	coding	NA
LATS2	NO	NO	YES	Tumour Suppressor	[8], [22], [98]	coding	NA
LCK	NO	NO	YES	Oncogene	NA	NA	NA
LEF1	NO	NO	YES	Dual Role	[169]	coding	NA
LEPROTL1	NO	NO	YES	Tumour Suppressor	[183], [245], [268], [307]	noncoding	NA
LMO1	NO	NO	YES	Oncogene	NA	NA	NA
LMO2	NO	NO	YES	Oncogene	[169]	coding	NA
LPP	NO	NO	YES	Oncogene	[48], [150]	coding and noncoding	NA
LRIG3	NO	NO	YES	Tumour Suppressor	NA	NA	NA
LRP1B	NO	NO	YES	Tumour Suppressor	[49], [54], [92], [117], [145], [160], [173], [208], [238], [239], [289], [321]	coding	NA
LYL1	NO	NO	YES	Oncogene	NA	NA	NA
LZTR1	NO	NO	YES	Tumour Suppressor	[8], [35], [37], [183], [193]	coding	NA
MACC1	NO	NO	YES	Oncogene	[269]	coding	NA
MAF	NO	NO	YES	Oncogene	NA	NA	NA
MAFB	NO	NO	YES	Oncogene	NA	NA	NA
MALT1	NO	NO	YES	Oncogene	[286]	coding	NA
MAML2	NO	NO	YES	Oncogene	[177], [324]	coding	NA
MAP2K1	YES	YES	YES	Oncogene	[8], [28], [43], [78], [99], [138], [141], [183], [202], [205], [208], [266]	coding and noncoding	[279]
MAP2K2	NO	YES	YES	Oncogene	[94], [145], [208]	coding	NA
MAP2K4	NO	NO	YES	Dual Role	[8], [9], [18], [21], [46], [81], [118], [123], [141], [149], [150], [183], [192], [206], [207], [229], [244], [268], [273], [315]	coding and noncoding	NA
MAP3K1	YES	YES	YES	Tumour Suppressor	[8], [11], [18], [46], [69], [117], [122], [123], [134], [141], [149], [150], [163], [183], [192], [207], [229], [234], [244], [273], [278], [315]	coding	NA
MAP3K13	NO	NO	YES	Dual Role	[101], [273], [315]	coding	NA
MAPK1	NO	YES	YES	Oncogene	[8], [30], [183], [211], [295]	coding	NA
MAX	NO	NO	YES	Tumour Suppressor	[8], [37], [80], [169], [178], [183]	coding	NA
MDM2	NO	NO	YES	Oncogene	[185], [207]	coding	NA
MDM4	NO	NO	YES	Oncogene	[150]	coding	NA
MECOM	NO	NO	YES	Oncogene	[8], [80], [123], [196]	coding	NA
MED12	YES	NO	YES	Conflicting annotations	[7], [8], [12], [29], [45], [88], [137], [138], [141], [156], [169], [179], [183], [249], [265], [278]	coding	NA
MEN1	YES	NO	YES	Tumour Suppressor	[7], [8], [83], [109], [183], [205], [207], [229], [244], [268], [284], [329]	coding and noncoding	NA
MET	YES	YES	YES	Oncogene	[8], [16], [28], [32], [41], [58], [130], [141], [197], [301], [305]	coding	NA
MGMT	NO	NO	YES	Tumour Suppressor	[8]	coding	NA
MITF	NO	NO	YES	Oncogene	[301]	coding	NA
MLF1	NO	NO	YES	Tumour Suppressor	NA	NA	NA
MLH1	YES	NO	YES	Tumour Suppressor	[8], [117], [134], [155], [207], [249]	coding	NA
MLLT10	NO	NO	YES	Oncogene	[169]	coding	NA
MN1	NO	NO	YES	Oncogene	NA	NA	NA
MPL	YES	NO	YES	Oncogene	[171], [177], [186]	coding	NA
MRTFA	NO	NO	YES	Dual Role	NA	NA	NA
MSH2	YES	NO	YES	Tumour Suppressor	[8], [207], [249], [301]	coding	NA
MSH6	YES	NO	YES	Tumour Suppressor	[8], [83], [134], [155], [190], [283], [292]	coding	NA
MSI2	NO	NO	YES	Oncogene	NA	NA	NA
MTCP1	NO	NO	YES	Oncogene	NA	NA	NA
MTOR	NO	YES	YES	Oncogene	[8], [41], [75], [76], [83], [123], [134], [141], [167], [183], [194], [217], [218], [252], [258], [297]	coding	NA
MUTYH	NO	NO	YES	Tumour Suppressor	[129]	coding	NA
MYB	NO	NO	YES	Oncogene	[46], [141], [169], [324]	coding	NA
MYC	NO	NO	YES	Oncogene	[8], [17], [88], [101], [139], [166], [169], [174], [185], [207], [218], [224], [246], [268], [301], [305]	coding and noncoding	NA
MYCL	NO	NO	YES	Oncogene	NA	NA	NA
MYCN	NO	YES	YES	Oncogene	[8], [22], [80], [88], [141], [169], [183], [236], [305]	coding	NA
MYD88	YES	NO	YES	Oncogene	[8], [65], [137], [138], [141], [150], [164], [174], [182], [212], [224], [235], [239], [295]	coding	NA
MYH9	NO	NO	YES	Tumour Suppressor	[8], [252]	coding	NA
MYOD1	NO	NO	YES	Oncogene	[127]	coding	NA
N4BP2	NO	NO	YES	Tumour Suppressor	[150]	coding	NA
NAB2	NO	NO	YES	Tumour Suppressor	NA	NA	NA
NBEA	NO	NO	YES	Unclassified	[9]	coding	NA
NBN	NO	NO	YES	Tumour Suppressor	NA	NA	NA
NCOA2	NO	NO	YES	Oncogene	[301]	coding	NA
NCOA4	NO	NO	YES	Tumour Suppressor	NA	NA	NA
NCOR1	YES	YES	YES	Tumour Suppressor	[8], [12], [46], [89], [93], [118], [119], [123], [134], [141], [169], [183], [192], [206], [207], [229], [249], [273], [284], [308]	coding and noncoding	NA
NCOR2	NO	NO	YES	Tumour Suppressor	[117], [249]	coding	NA
NDRG1	NO	NO	YES	Tumour Suppressor	NA	NA	NA
NF1	YES	YES	YES	Tumour Suppressor	[8], [13], [16], [18], [28], [37], [54], [59], [63], [66], [67], [83], [88], [89], [93], [94], [97], [100], [105], [112], [116], [117], [119], [120], [122], [123], [131], [134], [141], [145], [147], [169], [177], [180], [183], [188], [189], [192], [193], [197], [202], [203], [205], [207], [221], [225], [229], [244], [266], [273], [274], [278], [297], [301], [305], [309], [315], [324], [326]	coding and noncoding	[279], [331]
NF2	YES	YES	YES	Tumour Suppressor	[8], [9], [27], [32], [41], [47], [51], [58], [63], [98], [134], [183], [205], [207], [288]	coding	NA
NFATC2	NO	NO	YES	Oncogene	[120]	coding	NA
NFE2L2	YES	NO	YES	Oncogene	[8], [28], [30], [31], [32], [35], [39], [41], [64], [70], [72], [80], [83], [90], [123], [130], [139], [141], [150], [152], [158], [183], [191], [194], [196], [199], [211], [238], [244], [247], [260], [275], [284], [296]	coding	[175]
NFKB2	NO	NO	YES	Dual Role	[44], [178], [183], [286]	coding and noncoding	NA
NFKBIE	NO	NO	YES	Tumour Suppressor	[266]	coding	NA
NKX2-1	NO	NO	YES	Dual Role	[169]	coding	NA
NOTCH1	YES	YES	YES	Tumour Suppressor	[1], [2], [8], [20], [22], [28], [30], [37], [39], [52], [61], [69], [72], [74], [88], [116], [123], [124], [137], [138], [141], [150], [158], [159], [166], [169], [171], [183], [191], [203], [204], [207], [224], [235], [238], [239], [241], [244], [275], [295], [301], [311]	coding	[175], [176], [316], [318]
NOTCH2	YES	NO	YES	Tumour Suppressor	[2], [8], [22], [45], [88], [117], [125], [134], [150], [155], [159], [171], [207], [238], [241], [252], [301]	coding	[142], [175], [176], [316]
NPM1	YES	NO	YES	Conflicting annotations	[8], [123], [141], [150], [151], [169], [170], [172], [195], [302]	coding	NA
NR4A3	NO	NO	YES	Oncogene	NA	NA	NA
NRAS	YES	YES	YES	Oncogene	[5], [8], [16], [19], [22], [28], [35], [37], [40], [49], [54], [56], [59], [78], [80], [83], [88], [94], [99], [100], [107], [118], [123], [131], [132], [134], [137], [138], [141], [150], [155], [159], [163], [169], [170], [172], [177], [178], [180], [183], [185], [190], [195], [200], [202], [205], [207], [208], [226], [230], [236], [240], [244], [247], [266], [267], [269], [274], [297], [302], …	coding	[135], [279]
NRG1	NO	NO	YES	Tumour Suppressor	NA	NA	NA
NSD2	NO	NO	YES	Oncogene	[8], [169], [226]	coding	NA
NSD3	NO	NO	YES	Oncogene	NA	NA	NA
NT5C2	NO	NO	YES	Oncogene	NA	NA	NA
NTHL1	NO	NO	YES	Tumour Suppressor	NA	NA	NA
NTRK1	NO	YES	YES	Oncogene	[13], [54], [301], [305]	coding	NA
NTRK3	NO	YES	YES	Oncogene	[54], [305], [315]	coding	NA
NUP98	NO	NO	YES	Oncogene	[169]	coding	NA
NUTM1	NO	NO	YES	Oncogene	NA	NA	NA
OLIG2	NO	NO	YES	Oncogene	NA	NA	NA
P2RY8	NO	NO	YES	Oncogene	[88], [122], [164], [183]	coding	NA
PABPC1	NO	NO	YES	Dual Role	[164], [178], [238], [263], [288], [303]	coding	NA
PALB2	NO	NO	YES	Tumour Suppressor	[33], [117], [207], [315]	coding	NA
PATZ1	NO	NO	YES	Tumour Suppressor	[45]	coding	NA
PAX3	NO	NO	YES	Oncogene	NA	NA	NA
PAX5	YES	NO	YES	Tumour Suppressor	[5], [8], [48], [100], [101], [122], [169], [220]	coding and noncoding	NA
PBRM1	YES	YES	YES	Tumour Suppressor	[8], [9], [32], [33], [41], [63], [69], [75], [81], [92], [108], [115], [117], [118], [123], [139], [141], [150], [183], [194], [207], [228], [229], [230], [244], [258], [265], [268], [287], [301], [315]	coding and noncoding	NA
PBX1	NO	NO	YES	Oncogene	NA	NA	NA
PCBP1	NO	NO	YES	Unclassified	[8], [78], [88], [123], [141], [163], [165], [263]	coding	NA
PDCD1LG2	NO	NO	YES	Oncogene	NA	NA	NA
PDGFB	NO	NO	YES	Oncogene	NA	NA	NA
PDGFRA	YES	YES	YES	Oncogene	[8], [54], [67], [88], [123], [193], [207], [292], [305], [325]	coding	NA
PDGFRB	NO	NO	YES	Oncogene	[116]	coding	NA
PER1	NO	NO	YES	Tumour Suppressor	NA	NA	NA
PHF6	YES	NO	YES	Tumour Suppressor	[8], [52], [123], [141], [169], [180], [183], [195], [207], [302]	coding	NA
PHOX2B	NO	NO	YES	Tumour Suppressor	NA	NA	NA
PIK3CA	YES	YES	YES	Oncogene	[1], [3], [4], [5], [8], [11], [12], [13], [17], [18], [20], [22], [28], [30], [35], [37], [39], [41], [42], [43], [46], [57], [60], [63], [67], [69], [72], [75], [78], [80], [81], [88], [93], [101], [105], [109], [114], [116], [117], [120], [122], [123], [134], [139], [141], [143], [144], [145], [149], [150], [152], [155], [158], [159], [160], [163], [167], [169], [183], [185], [188], [190], [19…	coding	[6], [135], [136], [148], [175], [181], [276], [316]
PIK3CB	NO	YES	YES	Oncogene	[8], [249], [301]	coding	NA
PIK3R1	YES	YES	YES	Tumour Suppressor	[5], [8], [12], [18], [20], [37], [42], [46], [63], [67], [69], [80], [81], [118], [122], [123], [141], [144], [150], [167], [169], [183], [188], [192], [193], [196], [203], [207], [218], [221], [229], [232], [244], [249], [268], [281], [292], [301], [305], [315], [327]	coding and noncoding	[181], [276]
PIK3R2	NO	YES	NO	Oncogene	[8], [265]	coding	NA
PIM1	NO	NO	YES	Oncogene	[8], [133], [138], [164], [173], [174], [178], [224], [268]	coding and noncoding	NA
PLAG1	NO	NO	YES	Oncogene	NA	NA	NA
PLCG1	NO	NO	YES	Oncogene	[8], [16], [37], [44], [45], [124], [203], [286]	coding	NA
PML	NO	NO	YES	Tumour Suppressor	[170]	coding	NA
PMS1	NO	NO	YES	Unclassified	[8], [224]	coding	NA
PMS2	NO	NO	YES	Tumour Suppressor	[8], [207], [307]	coding	NA
POLD1	NO	NO	YES	Tumour Suppressor	[60]	coding	NA
POLE	NO	NO	YES	Tumour Suppressor	[8], [80], [141], [145], [168], [196]	coding	[276]
POLG	NO	NO	YES	Tumour Suppressor	NA	NA	NA
POLQ	NO	NO	YES	Dual Role	[8], [69], [123]	coding	NA
POT1	NO	NO	YES	Tumour Suppressor	[124], [137], [138], [239], [242]	coding	NA
POU2AF1	NO	NO	YES	Oncogene	[133], [141]	coding	NA
POU5F1	NO	NO	YES	Oncogene	NA	NA	NA
PPARG	NO	NO	YES	Tumour Suppressor	NA	NA	NA
PPM1D	NO	NO	YES	Oncogene	[8], [69], [141], [200], [281], [305], [325]	coding	[73], [310], [316]
PPP2R1A	YES	YES	YES	Oncogene	[8], [18], [42], [80], [105], [114], [123], [141], [143], [144], [183], [196], [230], [327]	coding	[6], [181]
PPP6C	NO	NO	YES	Tumour Suppressor	[8], [22], [99], [131], [132], [141], [202], [266]	coding	[279]
PRDM1	YES	NO	YES	Tumour Suppressor	[141], [178], [207], [224]	coding	NA
PRDM16	NO	NO	YES	Oncogene	NA	NA	NA
PRDM2	NO	NO	YES	Tumour Suppressor	[150], [292], [308]	coding	NA
PREX2	NO	NO	YES	Oncogene	[19], [115], [117], [183], [207], [291]	coding	NA
PRF1	NO	NO	YES	Tumour Suppressor	NA	NA	NA
PRKACA	NO	NO	YES	Oncogene	[36], [82]	coding	NA
PRKAR1A	NO	NO	YES	Dual Role	[8], [36], [60], [183], [329]	coding	NA
PRKCB	NO	NO	YES	Unclassified	[124], [212]	coding	NA
PRPF40B	NO	NO	YES	Unclassified	[263]	coding	NA
PSIP1	NO	NO	YES	Oncogene	[8], [247], [263]	coding	NA
PTCH1	YES	NO	YES	Tumour Suppressor	[8], [22], [39], [72], [88], [113], [134], [177], [183], [222], [237], [244], [280], [323]	coding	NA
PTEN	YES	YES	YES	Tumour Suppressor	[4], [8], [12], [13], [17], [18], [28], [29], [30], [37], [39], [41], [42], [46], [52], [58], [63], [67], [69], [70], [75], [78], [80], [81], [83], [85], [88], [94], [99], [105], [109], [118], [123], [129], [131], [141], [149], [150], [152], [158], [163], [167], [169], [183], [188], [191], [192], [193], [194], [196], [201], [202], [203], [207], [211], [214], [218], [221], [222], [225], [229], [23…	coding and noncoding	[142], [279], [316]
PTK6	NO	NO	YES	Dual Role	NA	NA	NA
PTPN11	YES	YES	YES	Oncogene	[8], [37], [59], [88], [100], [104], [123], [138], [141], [169], [170], [178], [183], [195], [203], [226], [236], [266], [274], [292], [301], [302]	coding	NA
PTPN13	NO	NO	YES	Tumour Suppressor	[117]	coding	NA
PTPN6	NO	NO	YES	Tumour Suppressor	NA	NA	NA
PTPRB	NO	NO	YES	Tumour Suppressor	[16]	coding	NA
PTPRC	NO	NO	YES	Tumour Suppressor	[8], [124], [198]	coding	NA
PTPRD	NO	NO	YES	Tumour Suppressor	[8], [54], [168], [169], [183], [192], [296], [301]	coding	NA
PTPRK	NO	NO	YES	Tumour Suppressor	[132], [183]	coding	NA
PTPRT	NO	NO	YES	Tumour Suppressor	[16], [151], [183]	coding	NA
QKI	NO	NO	YES	Dual Role	[37], [63], [141], [193], [263], [324]	coding	NA
RAC1	NO	YES	YES	Oncogene	[8], [22], [99], [131], [132], [141], [183], [202], [266], [309]	coding	NA
RAD17	NO	NO	YES	Tumour Suppressor	NA	NA	NA
RAD21	NO	NO	YES	Dual Role	[8], [56], [123], [141], [150], [183], [195]	coding	NA
RAD51B	NO	NO	YES	Tumour Suppressor	[225]	coding	NA
RAF1	NO	YES	YES	Oncogene	[8], [28], [249], [324]	coding	NA
RANBP2	NO	NO	YES	Tumour Suppressor	NA	NA	NA
RAP1GDS1	NO	NO	YES	Oncogene	NA	NA	NA
RARA	NO	NO	YES	Oncogene	[8], [278]	coding	NA
RB1	YES	YES	YES	Tumour Suppressor	[4], [8], [13], [17], [18], [22], [28], [34], [35], [37], [39], [42], [46], [54], [70], [72], [74], [78], [85], [88], [89], [93], [94], [100], [105], [116], [118], [123], [128], [129], [141], [149], [158], [163], [169], [178], [183], [188], [189], [191], [192], [193], [197], [199], [202], [207], [221], [225], [227], [229], [238], [244], [247], [249], [253], [260], [266], [268], [273], [278], [284…	coding and noncoding	NA
RBM10	NO	NO	YES	Tumour Suppressor	[8], [9], [28], [78], [105], [120], [141], [163], [183], [197], [244], [247], [263], [303]	coding	[142], [176]
RECQL4	NO	NO	YES	Dual Role	[81], [129]	coding	NA
REL	NO	NO	YES	Oncogene	NA	NA	NA
RET	YES	YES	YES	Oncogene	[8], [66], [122], [129], [134], [166], [230], [301]	coding	NA
RFWD3	NO	NO	YES	Tumour Suppressor	NA	NA	NA
RGPD3	NO	NO	YES	Unclassified	NA	NA	NA
RGS7	NO	NO	YES	Unclassified	[74], [107]	coding	NA
RHOA	NO	YES	YES	Oncogene	[8], [43], [44], [88], [101], [121], [124], [141], [163], [165], [183], [184], [198], [199], [207], [215], [218], [246], [247], [255], [294], [317]	coding and noncoding	[142]
RHOH	NO	NO	YES	Tumour Suppressor	[48], [101]	noncoding	NA
RIT1	NO	YES	NO	Oncogene	[8], [28], [141], [197]	coding	NA
RMI2	NO	NO	YES	Tumour Suppressor	NA	NA	NA
RNF43	YES	YES	YES	Tumour Suppressor	[8], [9], [18], [33], [69], [77], [78], [80], [117], [118], [145], [163], [198], [214], [244], [249], [268], [294], [303], [306], [312]	coding and noncoding	NA
ROBO2	NO	NO	YES	Tumour Suppressor	[120], [183], [214]	coding	NA
ROS1	NO	YES	YES	Oncogene	[88], [122], [239], [278]	coding	NA
RPL10	NO	NO	YES	Tumour Suppressor	[52], [88], [169], [178]	coding	NA
RPL22	NO	NO	YES	Tumour Suppressor	[8], [18], [69], [70], [117], [123], [169], [185], [196], [244], [260], [293], [294], [329]	coding	NA
RPL5	NO	NO	YES	Tumour Suppressor	[8], [18], [37], [52], [123], [141], [169], [178], [183], [193], [244]	coding	NA
RSPO2	NO	NO	YES	Tumour Suppressor	[249]	coding	NA
RSPO3	NO	NO	YES	Oncogene	NA	NA	NA
RUNX1	YES	YES	YES	Tumour Suppressor	[8], [18], [46], [87], [123], [141], [150], [169], [170], [177], [180], [183], [192], [195], [207], [229], [274], [278], [283], [301], [302], [315], [319], [322]	coding	NA
RUNX1T1	NO	NO	YES	Dual Role	[122], [253]	coding	NA
S100A7	NO	NO	YES	Unclassified	[119]	noncoding	NA
SALL4	NO	NO	YES	Oncogene	[117]	coding	NA
SBDS	NO	NO	YES	Tumour Suppressor	NA	NA	NA
SDHA	NO	NO	YES	Tumour Suppressor	NA	NA	NA
SDHAF2	NO	NO	YES	Tumour Suppressor	NA	NA	NA
SDHB	NO	NO	YES	Tumour Suppressor	NA	NA	NA
SDHC	NO	NO	YES	Tumour Suppressor	NA	NA	NA
SDHD	NO	NO	YES	Tumour Suppressor	[119]	noncoding	NA
SET	NO	NO	YES	Oncogene	NA	NA	NA
SETBP1	YES	NO	YES	Oncogene	[8], [123], [177], [231], [252], [274]	coding	NA
SETD1B	NO	NO	YES	Tumour Suppressor	[145], [217]	coding	NA
SETD2	YES	YES	YES	Tumour Suppressor	[8], [9], [16], [27], [28], [32], [37], [41], [51], [58], [67], [75], [76], [88], [92], [98], [105], [117], [120], [123], [124], [130], [134], [141], [150], [169], [178], [183], [194], [197], [207], [244], [258], [273], [278], [315], [322], [323]	coding	NA
SETDB1	NO	NO	YES	Oncogene	[27], [70], [141]	coding	NA
SF3B1	YES	YES	YES	Oncogene	[8], [9], [21], [35], [46], [63], [88], [94], [97], [110], [115], [118], [123], [134], [137], [138], [141], [169], [180], [183], [192], [205], [207], [219], [229], [239], [244], [247], [248], [251], [263], [265], [273], [295], [315]	coding	[106], [310]
SFPQ	NO	NO	YES	Tumour Suppressor	[56], [183]	coding and noncoding	NA
SFRP4	NO	NO	YES	Tumour Suppressor	NA	NA	NA
SGK1	NO	NO	YES	Oncogene	[48], [80], [101], [139], [141], [164], [173], [182], [196], [268]	coding and noncoding	NA
SH2B3	NO	NO	YES	Tumour Suppressor	[88], [117], [169], [180], [274], [322]	coding	NA
SH3GL1	NO	NO	YES	Oncogene	NA	NA	NA
SIRPA	NO	NO	YES	Tumour Suppressor	[88]	coding	NA
SIX1	NO	NO	YES	Oncogene	[88], [169]	coding	NA
SIX2	NO	NO	YES	Oncogene	[169]	coding	NA
SKI	NO	NO	YES	Oncogene	NA	NA	NA
SLC34A2	NO	NO	YES	Tumour Suppressor	NA	NA	NA
SMAD2	YES	NO	YES	Tumour Suppressor	[8], [78], [123], [141], [163], [183], [190], [198], [289]	coding	NA
SMAD3	NO	NO	YES	Tumour Suppressor	[9], [163], [207]	coding	NA
SMAD4	YES	YES	YES	Tumour Suppressor	[8], [9], [21], [28], [30], [33], [57], [69], [78], [81], [105], [115], [117], [118], [123], [141], [160], [163], [183], [185], [190], [198], [206], [214], [229], [244], [257], [262], [264], [268], [273], [289], [291], [294], [296], [298], [303], [312], [315]	coding and noncoding	NA
SMARCA4	YES	NO	YES	Tumour Suppressor	[8], [9], [28], [35], [37], [57], [69], [88], [101], [105], [111], [113], [115], [117], [120], [141], [150], [165], [166], [169], [183], [197], [203], [207], [218], [222], [237], [244], [246], [251], [298], [304]	coding and noncoding	NA
SMARCB1	YES	NO	YES	Tumour Suppressor	[8], [32], [41], [88], [134], [141], [146], [150], [244], [299]	coding	NA
SMARCD1	NO	NO	YES	Tumour Suppressor	[63], [273]	coding	NA
SMARCE1	NO	NO	YES	Tumour Suppressor	NA	NA	NA
SMC1A	NO	NO	YES	Tumour Suppressor	[8], [10], [104], [123], [141], [150], [170], [183], [195], [302]	coding	NA
SMO	YES	YES	YES	Oncogene	[22], [47], [88], [183], [277]	coding	NA
SND1	NO	NO	YES	Oncogene	NA	NA	NA
SOCS1	YES	NO	YES	Tumour Suppressor	[91], [139], [164], [212]	coding	NA
SOX2	NO	NO	YES	Oncogene	NA	NA	NA
SOX21	NO	NO	YES	Tumour Suppressor	NA	NA	NA
SOX9	YES	NO	NO	Tumour Suppressor	[8], [78], [81], [123], [163], [183], [190], [244], [312]	coding	NA
SPEN	NO	NO	YES	Tumour Suppressor	[141], [183], [207], [263]	coding	NA
SPOP	YES	YES	YES	Oncogene	[8], [12], [18], [29], [42], [62], [80], [122], [123], [141], [143], [144], [150], [183], [244], [249], [301]	coding	[181]
SRC	NO	YES	YES	Oncogene	NA	NA	NA
SRSF2	YES	NO	YES	Oncogene	[8], [141], [177], [180], [263], [319]	coding	[106]
SRSF3	NO	NO	YES	Oncogene	NA	NA	NA
SSX1	NO	NO	YES	Oncogene	NA	NA	NA
SSX2	NO	NO	YES	Oncogene	NA	NA	NA
SSX4	NO	NO	YES	Oncogene	NA	NA	NA
STAG1	NO	NO	YES	Tumour Suppressor	[150]	coding	NA
STAG2	YES	YES	YES	Tumour Suppressor	[8], [10], [24], [32], [37], [41], [50], [93], [104], [123], [141], [150], [169], [170], [183], [193], [195], [199], [207], [220], [247], [270], [282], [302], [307], [308]	coding	[142], [148]
STAT3	NO	NO	YES	Oncogene	[36], [107], [124], [164], [212]	coding	NA
STAT5B	NO	NO	YES	Dual Role	[44], [107], [169]	coding	NA
STAT6	NO	NO	YES	Oncogene	[133], [164], [183], [212]	coding	NA
STIL	NO	NO	YES	Oncogene	NA	NA	NA
STK11	YES	YES	YES	Tumour Suppressor	[8], [28], [54], [63], [69], [105], [118], [119], [120], [123], [141], [150], [160], [183], [197], [207], [211], [268], [273], [315], [323]	coding and noncoding	NA
SUFU	NO	NO	YES	Tumour Suppressor	[22], [88]	coding	NA
SUZ12	NO	NO	YES	Dual Role	[147], [169], [322], [326]	coding	[331]
SYK	NO	NO	YES	Oncogene	[13], [164], [309]	coding	NA
TAF15	NO	NO	YES	Oncogene	NA	NA	NA
TAL1	NO	NO	YES	Oncogene	[169]	coding	NA
TAL2	NO	NO	YES	Oncogene	[169]	coding	NA
TBL1XR1	NO	NO	YES	Dual Role	[8], [46], [70], [123], [124], [141], [164], [169], [174], [192], [220], [229]	coding	NA
TBX3	NO	NO	YES	Dual Role	[8], [18], [46], [123], [141], [192], [207], [229], [273], [315]	coding	NA
TCF3	NO	NO	YES	Dual Role	[88], [165], [169], [183], [218]	coding and noncoding	NA
TCF7L2	NO	NO	YES	Oncogene	[8], [78], [141], [163], [183], [190], [264]	coding	NA
TCL1A	NO	NO	YES	Oncogene	[101], [178], [218]	coding and noncoding	NA
TEC	NO	NO	YES	Oncogene	[286]	coding	NA
TENT5C	NO	NO	YES	Tumour Suppressor	[40], [141], [178]	coding	NA
TERT	NO	YES	YES	Oncogene	[63], [70], [83], [94], [101], [118], [119], [169], [183], [205], [244], [266], [268], [284], [307], [330]	coding and noncoding	NA
TET1	NO	NO	YES	Dual Role	[52], [56], [159]	coding	NA
TET2	YES	NO	YES	Tumour Suppressor	[8], [56], [123], [124], [141], [159], [169], [170], [177], [178], [180], [183], [184], [186], [195], [207], [215], [255], [283], [302], [319]	coding	[73], [106], [310]
TFE3	NO	NO	YES	Oncogene	NA	NA	NA
TFEB	NO	NO	YES	Oncogene	NA	NA	NA
TGFBR2	NO	NO	YES	Tumour Suppressor	[8], [9], [21], [30], [31], [33], [39], [69], [81], [115], [117], [118], [123], [141], [163], [183], [190], [204], [244], [257], [294], [301], [312]	coding	NA
TLX1	NO	NO	YES	Oncogene	[169]	coding	NA
TLX3	NO	NO	YES	Oncogene	[169]	coding	NA
TMEM127	NO	NO	YES	Tumour Suppressor	NA	NA	NA
TNC	NO	NO	YES	Oncogene	[132]	coding	NA
TNFAIP3	YES	NO	YES	Tumour Suppressor	[8], [124], [212], [224], [301]	coding	NA
TNFRSF14	NO	NO	YES	Tumour Suppressor	[133], [141], [164], [182], [212]	coding	NA
TNFRSF17	NO	NO	YES	Oncogene	NA	NA	NA
TP53	YES	YES	YES	Tumour Suppressor	[1], [2], [3], [4], [5], [7], [8], [9], [11], [12], [13], [14], [16], [17], [18], [21], [22], [24], [26], [27], [28], [29], [30], [32], [33], [34], [35], [37], [38], [39], [40], [41], [42], [43], [44], [45], [46], [54], [57], [58], [60], [62], [63], [64], [67], [69], [70], [71], [72], [74], [75], [78], [80], [81], [83], [84], [85], [88], [89], [90], [92], [93], [94], [98], [99], [100], [101], [10…	coding and noncoding	[106], [175], [176], [310], [316], [318], [331]
TP63	NO	NO	YES	Dual Role	[3], [37], [183], [275], [299], [301]	coding and noncoding	[175]
TPM3	NO	NO	YES	Tumour Suppressor	NA	NA	NA
TRAF7	YES	NO	YES	Tumour Suppressor	[47], [134]	coding	NA
TRIM24	NO	NO	YES	Dual Role	[263]	coding	NA
TRIM27	NO	NO	YES	Oncogene	NA	NA	NA
TRIM33	NO	NO	YES	Tumour Suppressor	NA	NA	NA
TRRAP	NO	NO	YES	Oncogene	[93], [258]	coding	NA
TSC1	YES	YES	YES	Tumour Suppressor	[8], [79], [92], [93], [141], [167], [183], [199], [244], [247], [284], [301]	coding	NA
TSC2	NO	NO	YES	Tumour Suppressor	[8], [75], [79], [109], [167], [183], [284]	coding	NA
TSHR	YES	NO	YES	Oncogene	[83], [134]	coding	NA
U2AF1	YES	YES	YES	Oncogene	[8], [9], [28], [42], [80], [86], [104], [105], [120], [123], [141], [169], [170], [177], [180], [183], [195], [197], [244], [263], [319]	coding	NA
UBR5	NO	NO	YES	Oncogene	[117]	coding	NA
USP44	NO	NO	YES	Tumour Suppressor	NA	NA	NA
USP6	NO	NO	YES	Oncogene	NA	NA	NA
USP8	NO	NO	YES	Oncogene	NA	NA	NA
VAV1	NO	NO	YES	Unclassified	[124], [286]	coding	NA
VHL	YES	YES	YES	Tumour Suppressor	[8], [41], [76], [92], [123], [141], [183], [194], [228], [244], [258], [268], [306]	coding and noncoding	NA
WAS	NO	NO	YES	Oncogene	NA	NA	NA
WIF1	NO	NO	YES	Tumour Suppressor	[152]	coding	NA
WNK2	NO	NO	YES	Tumour Suppressor	[177], [218]	coding	NA
WRN	NO	NO	YES	Tumour Suppressor	[129]	coding	NA
WT1	YES	NO	YES	Tumour Suppressor	[8], [52], [56], [88], [123], [141], [150], [169], [170], [195], [301], [302]	coding	NA
WWTR1	NO	NO	YES	Oncogene	NA	NA	NA
XPA	NO	NO	YES	Tumour Suppressor	NA	NA	NA
XPC	NO	NO	YES	Tumour Suppressor	NA	NA	NA
XPO1	NO	YES	YES	Oncogene	[8], [137], [138], [141], [235], [239]	coding	NA
YWHAE	NO	NO	YES	Tumour Suppressor	NA	NA	NA
ZBTB16	NO	NO	YES	Tumour Suppressor	[249]	coding	NA
ZEB1	NO	NO	YES	Oncogene	[44], [124], [217], [238]	coding	NA
ZFHX3	NO	NO	YES	Tumour Suppressor	[8], [69], [80], [85], [89], [141], [152], [183], [196], [249]	coding	[181]
ZMYM3	NO	NO	YES	Tumour Suppressor	[8], [29], [46], [88], [137], [138], [251], [263], [295]	coding	NA
ZNF331	NO	NO	YES	Tumour Suppressor	NA	NA	NA
ZNF429	NO	NO	YES	Unclassified	NA	NA	NA
ZNF479	NO	NO	YES	Unclassified	[120]	coding	NA
ZNF521	NO	NO	YES	Oncogene	[152], [224], [227]	coding	NA
ZNRF3	NO	NO	YES	Tumour Suppressor	[7], [183], [249]	coding	NA
ZRSR2	NO	NO	YES	Tumour Suppressor	[180], [263], [274], [319]	coding	NA

## Sheet: References
References
[1]	Agrawal, N. et al. Exome sequencing of head and neck squamous cell carcinoma reveals inactivating mutations in NOTCH1. Science 333, 1154-7 (2011).
[2]	Agrawal, N. et al. Comparative genomic analysis of esophageal adenocarcinoma and squamous cell carcinoma. Cancer Discov. 2, 899-905 (2012).
[3]	Al-Hebshi, N.N. et al. Exome sequencing of oral squamous cell carcinoma in users of Arabian snuff reveals novel candidates for driver genes. Int J Cancer 139, 363-72 (2016).
[4]	Amin-Mansour, A. et al. Genomic Evolutionary Patterns of Leiomyosarcoma and Liposarcoma. Clin Cancer Res 25, 5135-5142 (2019).
[5]	Andersson, A.K. et al. The landscape of somatic mutations in infant MLL-rearranged acute lymphoblastic leukemias. Nat. Genet. 47, 330-7 (2015).
[6]	Anglesio, M.S. et al. Cancer-Associated Mutations in Endometriosis without Cancer. N Engl J Med 376, 1835-1848 (2017).
[7]	Assie, G. et al. Integrated genomic characterization of adrenocortical carcinoma. Nat. Genet. 46, 607-12 (2014).
[8]	Bailey, M.H. et al. Comprehensive Characterization of Cancer Driver Genes and Mutations. Cell 173, 371-385 e18 (2018).
[9]	Bailey, P. et al. Genomic analyses identify molecular subtypes of pancreatic cancer. Nature 531, 47-52 (2016).
[10]	Balbas-Martinez, C. et al. Recurrent inactivation of STAG2 in bladder cancer is not associated with aneuploidy. Nat. Genet. 45, 1464-9 (2013).
[11]	Banerji, S. et al. Sequence analysis of mutations and translocations across breast cancer subtypes. Nature 486, 405-9 (2012).
[12]	Barbieri, C.E. et al. Exome sequencing identifies recurrent SPOP, FOXA1 and MED12 mutations in prostate cancer. Nat. Genet. 44, 685-9 (2012).
[13]	Barretina, J. et al. Subtype-specific genomic alterations define new targets for soft-tissue sarcoma therapy. Nat. Genet. 42, 715-21 (2010).
[14]	Bass, A.J. et al. Genomic sequencing of colorectal adenocarcinomas identifies a recurrent VTI1A-TCF7L2 fusion. Nat. Genet. 43, 964-8 (2011).
[15]	Behjati, S. et al. Distinct H3F3A and H3F3B driver mutations define chondroblastoma and giant cell tumor of bone. Nat. Genet. 45, 1479-82 (2013).
[16]	Behjati, S. et al. Recurrent PTPRB and PLCG1 mutations in angiosarcoma. Nat. Genet. 46, 376-9 (2014).
[17]	Beltran, H. et al. Targeted next-generation sequencing of advanced prostate cancer identifies potential therapeutic targets and disease heterogeneity. Eur. Urol. 63, 920-6 (2013).
[18]	Berger, A.C. et al. A Comprehensive Pan-Cancer Molecular Study of Gynecologic and Breast Cancers. Cancer Cell 33, 690-705 e9 (2018).
[19]	Berger, M.F. et al. Melanoma genome sequencing reveals frequent PREX2 mutations. Nature 485, 502-6 (2012).
[20]	Bettegowda, C. et al. Mutations in CIC and FUBP1 contribute to human oligodendroglioma. Science 333, 1453-5 (2011).
[21]	Biankin, A.V. et al. Pancreatic cancer genomes reveal aberrations in axon guidance pathway genes. Nature 491, 399-405 (2012).
[22]	Bonilla, X. et al. Genomic analysis identifies new drivers and progression pathways in skin basal cell carcinoma. Nat Genet 48, 398-406 (2016).
[23]	Brastianos, P.K. et al. Exome sequencing identifies BRAF mutations in papillary craniopharyngiomas. Nat. Genet. 46, 161-5 (2014).
[24]	Brohl, A.S. et al. The genomic landscape of the Ewing Sarcoma family of tumors reveals recurrent STAG2 mutation. PLoS Genet. 10, e1004475 (2014).
[25]	Brunner, S.F. et al. Somatic mutations and clonal dynamics in healthy and cirrhotic human liver. Nature 574, 538-542 (2019).
[26]	Buczkowicz, P. et al. Genomic analysis of diffuse intrinsic pontine gliomas identifies three molecular subgroups and recurrent activating ACVR1 mutations. Nat. Genet. 46, 451-6 (2014).
[27]	Bueno, R. et al. Comprehensive genomic analysis of malignant pleural mesothelioma identifies recurrent mutations, gene fusions and splicing alterations. Nat Genet 48, 407-16 (2016).
[28]	Campbell, J.D. et al. Distinct patterns of somatic genome alterations in lung adenocarcinomas and squamous cell carcinomas. Nat Genet 48, 607-16 (2016).
[29]	Cancer Genome Atlas Research, N. The Molecular Taxonomy of Primary Prostate Cancer. Cell 163, 1011-25 (2015).
[30]	Cancer Genome Atlas Research, N. et al. Integrated genomic and molecular characterization of cervical cancer. Nature 543, 378-384 (2017).
[31]	Cancer Genome Atlas Research, N. et al. Integrated genomic characterization of oesophageal carcinoma. Nature 541, 169-175 (2017).
[32]	Cancer Genome Atlas Research, N. et al. Comprehensive Molecular Characterization of Papillary Renal-Cell Carcinoma. N Engl J Med 374, 135-45 (2016).
[33]	Cancer Genome Atlas Research Network. Electronic address, a.a.d.h.e. & Cancer Genome Atlas Research, N. Integrated Genomic Characterization of Pancreatic Ductal Adenocarcinoma. Cancer Cell 32, 185-203 e13 (2017).
[34]	Cancer Genome Atlas Research Network. Electronic address, e.d.s.c. & Cancer Genome Atlas Research, N. Comprehensive and Integrated Genomic Characterization of Adult Soft Tissue Sarcomas. Cell 171, 950-965 e28 (2017).
[35]	Cancer Genome Atlas Research Network. Electronic address, w.b.e. & Cancer Genome Atlas Research, N. Comprehensive and Integrative Genomic Characterization of Hepatocellular Carcinoma. Cell 169, 1327-1341 e23 (2017).
[36]	Cao, Y. et al. Activating hotspot L205R mutation in PRKACA and adrenal Cushing's syndrome. Science 344, 913-7 (2014).
[37]	Ceccarelli, M. et al. Molecular Profiling Reveals Biologically Discrete Subsets and Pathways of Progression in Diffuse Glioma. Cell 164, 550-63 (2016).
[38]	Chan-On, W. et al. Exome sequencing identifies distinct mutational patterns in liver fluke-related and non-infection-related bile duct cancers. Nat. Genet. 45, 1474-8 (2013).
[39]	Chang, J. et al. Genomic analysis of oesophageal squamous-cell carcinoma identifies alcohol drinking-related mutation signature and genomic alterations. Nat Commun 8, 15290 (2017).
[40]	Chapman, M.A. et al. Initial genome sequencing and analysis of multiple myeloma. Nature 471, 467-72 (2011).
[41]	Chen, F. et al. Multilevel Genomics-Based Taxonomy of Renal Cell Carcinoma. Cell Rep 14, 2476-89 (2016).
[42]	Cherniack, A.D. et al. Integrated Molecular Characterization of Uterine Carcinosarcoma. Cancer Cell 31, 411-423 (2017).
[43]	Cho, S.Y. et al. Sporadic Early-Onset Diffuse Gastric Cancers Have High Frequency of Somatic CDH1 Alterations, but Low Frequency of Somatic RHOA Mutations Compared With Late-Onset Cancers. Gastroenterology 153, 536-549 e26 (2017).
[44]	Choi, J. et al. Genomic landscape of cutaneous T cell lymphoma. Nat Genet 47, 1011-9 (2015).
[45]	Chow, Y.P. et al. Exome Sequencing Identifies Potentially Druggable Mutations in Nasopharyngeal Carcinoma. Sci Rep 7, 42980 (2017).
[46]	Ciriello, G. et al. Comprehensive Molecular Portraits of Invasive Lobular Breast Cancer. Cell 163, 506-19 (2015).
[47]	Clark, V.E. et al. Genomic analysis of non-NF2 meningiomas reveals mutations in TRAF7, KLF4, AKT1, and SMO. Science 339, 1077-80 (2013).
[48]	Cornish, A.J. et al. Identification of recurrent noncoding mutations in B-cell lymphoma using capture Hi-C. Blood Adv 3, 21-32 (2019).
[49]	Corre, J. et al. Multiple myeloma clonal evolution in homogeneously treated patients. Leukemia 32, 2636-2647 (2018).
[50]	Crompton, B.D. et al. The genomic landscape of pediatric Ewing sarcoma. Cancer Discov. 4, 1326-41 (2014).
[51]	Dalgliesh, G.L. et al. Systematic sequencing of renal carcinoma reveals inactivation of histone modifying genes. Nature 463, 360-3 (2010).
[52]	De Keersmaecker, K. et al. Exome sequencing identifies mutation in CNOT3 and ribosomal genes RPL5 and RPL10 in T-cell acute lymphoblastic leukemia. Nat. Genet. 45, 186-90 (2013).
[53]	Decker, B. et al. Biallelic BRCA2 Mutations Shape the Somatic Mutational Landscape of Aggressive Prostate Tumors. Am J Hum Genet 98, 818-829 (2016).
[54]	Ding, L. et al. Somatic mutations affect key pathways in lung adenocarcinoma. Nature 455, 1069-75 (2008).
[55]	Ding, L. et al. Clonal evolution in relapsed acute myeloid leukaemia revealed by whole-genome sequencing. Nature 481, 506-10 (2012).
[56]	Dolnik, A. et al. Commonly altered genomic regions in acute myeloid leukemia are enriched for somatic mutations involved in chromatin remodeling and splicing. Blood 120, e83-92 (2012).
[57]	Dulak, A.M. et al. Exome and whole-genome sequencing of esophageal adenocarcinoma identifies recurrent driver events and mutational complexity. Nat. Genet. 45, 478-86 (2013).
[58]	Durinck, S. et al. Spectrum of diverse genomic alterations define non-clear cell renal carcinoma subtypes. Nat. Genet. 47, 13-21 (2015).
[59]	Eleveld, T.F. et al. Relapsed neuroblastomas show frequent RAS-MAPK pathway mutations. Nat. Genet. 47, 864-71 (2015).
[60]	Encinas, G. et al. Somatic mutations in early onset luminal breast cancer. Oncotarget 9, 22460-22479 (2018).
[61]	Fabbri, G. et al. Analysis of the chronic lymphocytic leukemia coding genome: role of NOTCH1 mutational activation. J. Exp. Med. 208, 1389-401 (2011).
[62]	Faisal, F.A. et al. CDKN1B Deletions are Associated with Metastasis in African American Men with Clinically Localized, Surgically Treated Prostate Cancer. Clin Cancer Res 26, 2595-2602 (2020).
[63]	Farshidfar, F. et al. Integrative Genomic Analysis of Cholangiocarcinoma Identifies Distinct IDH-Mutant Molecular Profiles. Cell Rep 18, 2780-2794 (2017).
[64]	Feber, A. et al. CSN1 Somatic Mutations in Penile Squamous Cell Carcinoma. Cancer Res 76, 4720-4727 (2016).
[65]	Fels Elliott, D.R. et al. Impact of mutations in Toll-like receptor pathway genes on esophageal carcinogenesis. PLoS Genet 13, e1006808 (2017).
[66]	Fishbein, L. et al. Comprehensive Molecular Characterization of Pheochromocytoma and Paraganglioma. Cancer Cell 31, 181-193 (2017).
[67]	Fontebasso, A.M. et al. Recurrent somatic mutations in ACVR1 in pediatric midline high-grade astrocytoma. Nat. Genet. 46, 462-6 (2014).
[68]	Francis, J.M. et al. Somatic mutation of CDKN1B in small intestine neuroendocrine tumors. Nat. Genet. 45, 1483-6 (2013).
[69]	Frankell, A.M. et al. The landscape of selection in 551 esophageal adenocarcinomas defines genomic biomarkers for the clinic. Nat Genet 51, 506-516 (2019).
[70]	Fujimoto, A. et al. Whole-genome mutational landscape and characterization of noncoding and structural mutations in liver cancer. Nat Genet 48, 500-9 (2016).
[71]	Fujimoto, A. et al. Whole-genome sequencing of liver cancers identifies etiological influences on mutation patterns and recurrent mutations in chromatin regulators. Nat. Genet. 44, 760-4 (2012).
[72]	Gao, Y.B. et al. Genetic landscape of esophageal squamous cell carcinoma. Nat. Genet. 46, 1097-102 (2014).
[73]	Genovese, G. et al. Clonal hematopoiesis and blood-cancer risk inferred from blood DNA sequence. N Engl J Med 371, 2477-87 (2014).
[74]	George, J. et al. Comprehensive genomic profiles of small cell lung cancer. Nature 524, 47-53 (2015).
[75]	Gerlinger, M. et al. Genomic architecture and evolution of clear cell renal cell carcinomas defined by multiregion sequencing. Nat. Genet. 46, 225-33 (2014).
[76]	Gerlinger, M. et al. Intratumor heterogeneity and branched evolution revealed by multiregion sequencing. N. Engl. J. Med. 366, 883-92 (2012).
[77]	Giannakis, M. et al. RNF43 is frequently mutated in colorectal and endometrial cancers. Nat. Genet. 46, 1264-6 (2014).
[78]	Giannakis, M. et al. Genomic Correlates of Immune-Cell Infiltrates in Colorectal Carcinoma. Cell Rep 15, 857-865 (2016).
[79]	Giannikou, K. et al. Whole Exome Sequencing Identifies TSC1/TSC2 Biallelic Loss as the Primary and Sufficient Driver Event for Renal Angiomyolipoma Development. PLoS Genet 12, e1006242 (2016).
[80]	Gibson, W.J. et al. The genomic landscape and evolution of endometrial carcinoma progression and abdominopelvic metastasis. Nat Genet 48, 848-55 (2016).
[81]	Gingras, M.C. et al. Ampullary Cancers Harbor ELF3 Tumor Suppressor Gene Mutations and Exhibit Frequent WNT Dysregulation. Cell Rep 14, 907-919 (2016).
[82]	Goh, G. et al. Recurrent activating mutation in PRKACA in cortisol-producing adrenal tumors. Nat. Genet. 46, 613-7 (2014).
[83]	Gopal, R.K. et al. Widespread Chromosomal Losses and Mitochondrial DNA Alterations as Genetic Drivers in Hurthle Cell Carcinoma. Cancer Cell 34, 242-255 e5 (2018).
[84]	Govindan, R. et al. Genomic landscape of non-small cell lung cancer in smokers and never-smokers. Cell 150, 1121-34 (2012).
[85]	Grasso, C.S. et al. The mutational landscape of lethal castration-resistant prostate cancer. Nature 487, 239-43 (2012).
[86]	Graubert, T.A. et al. Recurrent mutations in the U2AF1 splicing factor in myelodysplastic syndromes. Nat. Genet. 44, 53-7 (2012).
[87]	Greif, P.A. et al. Identification of recurring tumor-specific somatic mutations in acute myeloid leukemia by transcriptome sequencing. Leukemia 25, 821-7 (2011).
[88]	Grobner, S.N. et al. The landscape of genomic alterations across childhood cancers. Nature 555, 321-327 (2018).
[89]	Gui, Y. et al. Frequent mutations of chromatin remodeling genes in transitional cell carcinoma of the bladder. Nat. Genet. 43, 875-8 (2011).
[90]	Guichard, C. et al. Integrated analysis of somatic mutations and focal copy-number changes identifies key genes and pathways in hepatocellular carcinoma. Nat. Genet. 44, 694-8 (2012).
[91]	Gunawardana, J. et al. Recurrent somatic mutations of PTPN1 in primary mediastinal B cell lymphoma and Hodgkin lymphoma. Nat. Genet. 46, 329-35 (2014).
[92]	Guo, G. et al. Frequent mutations of genes encoding ubiquitin-mediated proteolysis pathway components in clear cell renal cell carcinoma. Nat. Genet. 44, 17-9 (2012).
[93]	Guo, G. et al. Whole-genome and whole-exome sequencing of bladder cancer identifies frequent alterations in genes involved in sister chromatid cohesion and segregation. Nat. Genet. 45, 1459-63 (2013).
[94]	Hayward, N.K. et al. Whole-genome landscapes of major melanoma subtypes. Nature 545, 175-180 (2017).
[95]	Heo, S.G. et al. Identification of somatic mutations using whole-exome sequencing in Korean patients with acute myeloid leukemia. BMC Med Genet 18, 23 (2017).
[96]	Hillman, R.T. et al. KMT2D/MLL2 inactivation is associated with recurrence in adult-type granulosa cell tumors of the ovary. Nat Commun 9, 2496 (2018).
[97]	Hintzsche, J.D. et al. Whole-exome sequencing identifies recurrent SF3B1 R625 mutation and comutation of NF1 and KIT in mucosal melanoma. Melanoma Res 27, 189-199 (2017).
[98]	Hmeljak, J. et al. Integrative Molecular Characterization of Malignant Pleural Mesothelioma. Cancer Discov 8, 1548-1565 (2018).
[99]	Hodis, E. et al. A landscape of driver mutations in melanoma. Cell 150, 251-63 (2012).
[100]	Holmfeldt, L. et al. The genomic landscape of hypodiploid acute lymphoblastic leukemia. Nat. Genet. 45, 242-52 (2013).
[101]	Hornshoj, H. et al. Pan-cancer screen for mutations in non-coding elements with conservation and cancer specificity reveals correlations with expression and survival. NPJ Genom Med 3, 1 (2018).
[102]	Huang, J. et al. Exome sequencing of hepatitis B virus-associated hepatocellular carcinoma. Nat. Genet. 44, 1117-21 (2012).
[103]	Huang, K.K. et al. Exome sequencing reveals recurrent REV3L mutations in cisplatin-resistant squamous cell carcinoma of head and neck. Sci Rep 6, 19552 (2016).
[104]	Ibanez, M. et al. The Mutational Landscape of Acute Promyelocytic Leukemia Reveals an Interacting Network of Co-Occurrences and Recurrent Mutations. PLoS One 11, e0148346 (2016).
[105]	Imielinski, M. et al. Mapping the hallmarks of lung adenocarcinoma with massively parallel sequencing. Cell 150, 1107-20 (2012).
[106]	Jaiswal, S. et al. Age-related clonal hematopoiesis associated with adverse outcomes. N Engl J Med 371, 2488-98 (2014).
[107]	Jiang, L. et al. Exome sequencing identifies somatic mutations of DDX3X in natural killer/T-cell lymphoma. Nat Genet 47, 1061-6 (2015).
[108]	Jiao, Y. et al. Exome sequencing identifies frequent inactivating mutations in BAP1, ARID1A and PBRM1 in intrahepatic cholangiocarcinomas. Nat. Genet. 45, 1470-3 (2013).
[109]	Jiao, Y. et al. DAXX/ATRX, MEN1, and mTOR pathway genes are frequently altered in pancreatic neuroendocrine tumors. Science 331, 1199-203 (2011).
[110]	Johansson, P. et al. Deep sequencing of uveal melanoma identifies a recurrent mutation in PLCB4. Oncotarget 7, 4624-31 (2016).
[111]	Johnson, B.E. et al. Mutational analysis reveals the origin and therapy-driven evolution of recurrent glioma. Science 343, 189-93 (2014).
[112]	Jones, D.T. et al. Recurrent somatic alterations of FGFR1 and NTRK2 in pilocytic astrocytoma. Nat. Genet. 45, 927-32 (2013).
[113]	Jones, D.T. et al. Dissecting the genomic complexity underlying medulloblastoma. Nature 488, 100-5 (2012).
[114]	Jones, S. et al. Frequent mutations of chromatin remodeling gene ARID1A in ovarian clear cell carcinoma. Science 330, 228-31 (2010).
[115]	Jones, S. et al. Core signaling pathways in human pancreatic cancers revealed by global genomic analyses. Science 321, 1801-6 (2008).
[116]	Jour, G. et al. Molecular profiling of soft tissue sarcomas using next-generation sequencing: a pilot study toward precision therapeutics. Hum. Pathol. 45, 1563-71 (2014).
[117]	Jung, S.H. et al. Clonal Structures of Regionally Synchronous Gastric Adenomas and Carcinomas. Clin Cancer Res 24, 4715-4725 (2018).
[118]	Jusakul, A. et al. Whole-Genome and Epigenomic Landscapes of Etiologically Distinct Subtypes of Cholangiocarcinoma. Cancer Discov 7, 1116-1135 (2017).
[119]	Juul, M. et al. Non-coding cancer driver candidates identified with a sample- and position-specific model of the somatic mutation rate. Elife 6(2017).
[120]	Kadara, H. et al. Whole-exome sequencing and immune profiling of early-stage lung adenocarcinoma with fully annotated clinical follow-up. Ann Oncol 28, 75-82 (2017).
[121]	Kakiuchi, M. et al. Recurrent gain-of-function mutations of RHOA in diffuse-type gastric carcinoma. Nat. Genet. 46, 583-7 (2014).
[122]	Kan, Z. et al. Diverse somatic mutation patterns and pathway alterations in human cancers. Nature 466, 869-73 (2010).
[123]	Kandoth, C. et al. Mutational landscape and significance across 12 major cancer types. Nature 502, 333-339 (2013).
[124]	Kataoka, K. et al. Integrated molecular analysis of adult T cell leukemia/lymphoma. Nat Genet 47, 1304-15 (2015).
[125]	Kiel, M.J. et al. Whole-genome sequencing identifies recurrent somatic NOTCH2 mutations in splenic marginal zone lymphoma. J. Exp. Med. 209, 1553-65 (2012).
[126]	Klampfl, T. et al. Somatic mutations of calreticulin in myeloproliferative neoplasms. N. Engl. J. Med. 369, 2379-90 (2013).
[127]	Kohsaka, S. et al. A recurrent neomorphic mutation in MYOD1 defines a clinically aggressive subset of embryonal rhabdomyosarcoma associated with PI3K-AKT pathway mutations. Nat. Genet. 46, 595-600 (2014).
[128]	Kooi, I.E. et al. Somatic genomic alterations in retinoblastoma beyond RB1 are rare and limited to copy number changes. Sci Rep 6, 25264 (2016).
[129]	Kovac, M. et al. Exome sequencing of osteosarcoma reveals mutation signatures reminiscent of BRCA deficiency. Nat Commun 6, 8940 (2015).
[130]	Kovac, M. et al. Recurrent chromosomal gains and heterogeneous driver mutations characterise papillary renal cancer evolution. Nat Commun 6, 6336 (2015).
[131]	Krauthammer, M. et al. Exome sequencing identifies recurrent mutations in NF1 and RASopathy genes in sun-exposed melanomas. Nat Genet 47, 996-1002 (2015).
[132]	Krauthammer, M. et al. Exome sequencing identifies recurrent somatic RAC1 mutations in melanoma. Nat. Genet. 44, 1006-14 (2012).
[133]	Krysiak, K. et al. Recurrent somatic mutations affecting B-cell receptor signaling pathway genes in follicular lymphoma. Blood 129, 473-483 (2017).
[134]	Kunstman, J.W. et al. Characterization of the mutational landscape of anaplastic thyroid cancer via whole-exome sequencing. Hum Mol Genet 24, 2318-29 (2015).
[135]	Lac, V. et al. Oncogenic mutations in histologically normal endometrium: the new normal? J Pathol 249, 173-181 (2019).
[136]	Lac, V. et al. Iatrogenic endometriosis harbors somatic cancer-driver mutations. Hum Reprod 34, 69-78 (2019).
[137]	Landau, D.A. et al. Evolution and impact of subclonal mutations in chronic lymphocytic leukemia. Cell 152, 714-26 (2013).
[138]	Landau, D.A. et al. Mutations driving CLL and their evolution in progression and relapse. Nature 526, 525-30 (2015).
[139]	Lanzos, A. et al. Discovery of Cancer Driver Long Noncoding RNAs across 1112 Tumour Genomes: New Candidates and Distinguishing Features. Sci Rep 7, 41544 (2017).
[140]	Lasorsa, V.A. et al. Exome and deep sequencing of clinically aggressive neuroblastoma reveal somatic mutations that affect key pathways involved in cancer progression. Oncotarget 7, 21840-52 (2016).
[141]	Lawrence, M.S. et al. Discovery and saturation analysis of cancer genes across 21 tumour types. Nature 505, 495-501 (2014).
[142]	Lawson, A.R.J. et al. Extensive heterogeneity in somatic mutation and selection in the human bladder. Science 370, 75-82 (2020).
[143]	Le Gallo, M. et al. Exome sequencing of serous endometrial tumors identifies recurrent somatic mutations in chromatin-remodeling and ubiquitin ligase complex genes. Nat. Genet. 44, 1310-5 (2012).
[144]	Le Gallo, M. et al. Somatic mutation profiles of clear cell endometrial tumors revealed by whole exome and targeted gene sequencing. Cancer 123, 3261-3268 (2017).
[145]	Lee, H.H., Kim, S.Y., Jung, E.S., Yoo, J. & Kim, T.M. Mutation heterogeneity between primary gastric cancers and their matched lymph node metastases. Gastric Cancer 22, 323-334 (2019).
[146]	Lee, R.S. et al. A remarkably simple genome underlies highly malignant pediatric rhabdoid cancers. J. Clin. Invest. 122, 2983-8 (2012).
[147]	Lee, W. et al. PRC2 is recurrently inactivated through EED or SUZ12 loss in malignant peripheral nerve sheath tumors. Nat. Genet. 46, 1227-32 (2014).
[148]	Lee-Six, H. et al. The landscape of somatic mutation in normal colorectal epithelial cells. Nature 574, 532-537 (2019).
[149]	Lefebvre, C. et al. Mutational Profile of Metastatic Breast Cancers: A Retrospective Analysis. PLoS Med 13, e1002201 (2016).
[150]	Leiserson, M.D. et al. Pan-cancer network analysis identifies combinations of rare somatic mutations across pathways and protein complexes. Nat Genet 47, 106-14 (2015).
[151]	Ley, T.J. et al. DNA sequencing of a cytogenetically normal acute myeloid leukaemia genome. Nature 456, 66-72 (2008).
[152]	Li, C. et al. Whole Exome Sequencing Identifies Frequent Somatic Mutations in Cell-Cell Adhesion Genes in Chinese Patients with Lung Squamous Cell Carcinoma. Sci Rep 5, 14237 (2015).
[153]	Li, M. et al. Whole-exome and targeted gene sequencing of gallbladder carcinoma identifies recurrent mutations in the ErbB pathway. Nat. Genet. 46, 872-6 (2014).
[154]	Li, M. et al. Inactivating mutations of the chromatin remodeling gene ARID2 in hepatocellular carcinoma. Nat. Genet. 43, 828-9 (2011).
[155]	Li, Y.Y. et al. Exome and genome sequencing of nasopharynx cancer identifies NF-kappaB pathway activating mutations. Nat Commun 8, 14121 (2017).
[156]	Lim, W.K. et al. Exome sequencing identifies highly recurrent MED12 somatic mutations in breast fibroadenoma. Nat. Genet. 46, 877-80 (2014).
[157]	Lim, Y.H. et al. GNA14 Somatic Mutation Causes Congenital and Sporadic Vascular Tumors by MAPK Activation. Am J Hum Genet 99, 443-50 (2016).
[158]	Lin, D.C. et al. Genomic and molecular characterization of esophageal squamous cell carcinoma. Nat. Genet. 46, 467-73 (2014).
[159]	Lin, D.C. et al. The genomic landscape of nasopharyngeal carcinoma. Nat. Genet. 46, 866-71 (2014).
[160]	Lipson, D. et al. Identification of new ALK and RET gene fusions from colorectal and lung cancer biopsies. Nat. Med. 18, 382-4 (2012).
[161]	Litchfield, K. et al. Whole-exome sequencing reveals the mutational spectrum of testicular germ cell tumours. Nat Commun 6, 5973 (2015).
[162]	Liu, P. et al. Identification of somatic mutations in non-small cell lung carcinomas using whole-exome sequencing. Carcinogenesis 33, 1270-6 (2012).
[163]	Liu, Y. et al. Comparative Molecular Analysis of Gastrointestinal Adenocarcinomas. Cancer Cell 33, 721-735 e8 (2018).
[164]	Lohr, J.G. et al. Discovery and prioritization of somatic mutations in diffuse large B-cell lymphoma (DLBCL) by whole-exome sequencing. Proc. Natl. Acad. Sci. U. S. A. 109, 3879-84 (2012).
[165]	Lopez, C. et al. Genomic and transcriptomic changes complement each other in the pathogenesis of sporadic Burkitt lymphoma. Nat Commun 10, 1459 (2019).
[166]	Love, C. et al. The genetic landscape of mutations in Burkitt lymphoma. Nat. Genet. 44, 1321-5 (2012).
[167]	Lui, V.W. et al. Frequent mutation of the PI3K pathway in head and neck cancer defines predictive biomarkers. Cancer Discov. 3, 761-9 (2013).
[168]	Lyu, J. et al. Whole-exome sequencing of oral mucosal melanoma reveals mutational profile and therapeutic targets. J Pathol 244, 358-366 (2018).
[169]	Ma, X. et al. Pan-cancer genome and transcriptome analyses of 1,699 paediatric leukaemias and solid tumours. Nature 555, 371-376 (2018).
[170]	Madan, V. et al. Comprehensive mutational analysis of primary and relapse acute promyelocytic leukemia. Leukemia 30, 2430 (2016).
[171]	Mao, R. et al. Whole genome sequencing of matched tumor, adjacent non-tumor tissues and corresponding normal blood samples of hepatocellular carcinoma patients revealed dynamic changes of the mutations profiles during hepatocarcinogenesis. Oncotarget 8, 26185-26199 (2017).
[172]	Mardis, E.R. et al. Recurring mutations found by sequencing an acute myeloid leukemia genome. N. Engl. J. Med. 361, 1058-66 (2009).
[173]	Mareschal, S. et al. Whole exome sequencing of relapsed/refractory patients expands the repertoire of somatic mutations in diffuse large B-cell lymphoma. Genes Chromosomes Cancer 55, 251-67 (2016).
[174]	Mareschal, S. et al. Identification of Somatic Mutations in Primary Cutaneous Diffuse Large B-Cell Lymphoma, Leg Type by Massive Parallel Sequencing. J Invest Dermatol 137, 1984-1994 (2017).
[175]	Martincorena, I. et al. Somatic mutant clones colonize the human esophagus with age. Science 362, 911-917 (2018).
[176]	Martincorena, I. et al. Tumor evolution. High burden and pervasive positive selection of somatic mutations in normal human skin. Science 348, 880-6 (2015).
[177]	Mason, C.C. et al. Age-related mutations and chronic myelomonocytic leukemia. Leukemia 30, 906-13 (2016).
[178]	Maura, F. et al. Genomic landscape and chronological reconstruction of driver events in multiple myeloma. Nat Commun 10, 3835 (2019).
[179]	Mehine, M. et al. Characterization of uterine leiomyomas by whole-genome sequencing. N. Engl. J. Med. 369, 43-53 (2013).
[180]	Merlevede, J. et al. Mutation allele burden remains unchanged in chronic myelomonocytic leukaemia responding to hypomethylating agents. Nat Commun 7, 10767 (2016).
[181]	Moore, L. et al. The mutational landscape of normal human endometrial epithelium. Nature 580, 640-646 (2020).
[182]	Morin, R.D. et al. Frequent mutation of histone-modifying genes in non-Hodgkin lymphoma. Nature 476, 298-303 (2011).
[183]	Mularoni, L., Sabarinathan, R., Deu-Pons, J., Gonzalez-Perez, A. & Lopez-Bigas, N. OncodriveFML: a general framework to identify coding and non-coding regions with cancer driver mutations. Genome Biol 17, 128 (2016).
[184]	Nagata, Y. et al. Variegated RHOA mutations in adult T-cell leukemia/lymphoma. Blood 127, 596-604 (2016).
[185]	Nakamura, H. et al. Genomic spectra of biliary tract cancer. Nat Genet 47, 1003-10 (2015).
[186]	Nangalia, J. et al. Somatic CALR mutations in myeloproliferative neoplasms with nonmutated JAK2. N. Engl. J. Med. 369, 2391-405 (2013).
[187]	Network, C.G.A. Identification of a CpG island methylator phenotype that defines a distinct subgroup of glioma. Cancer Cell 17, 510-22 (2010).
[188]	Network, C.G.A.R. Comprehensive genomic characterization defines human glioblastoma genes and core pathways. Nature 455, 1061-8 (2008).
[189]	Network, C.G.A.R. Integrated genomic analyses of ovarian carcinoma. Nature 474, 609-15 (2011).
[190]	Network, C.G.A.R. Comprehensive molecular characterization of human colon and rectal cancer. Nature 487, 330-7 (2012).
[191]	Network, C.G.A.R. Comprehensive genomic characterization of squamous cell lung cancers. Nature 489, 519-25 (2012).
[192]	Network, C.G.A.R. Comprehensive molecular portraits of human breast tumours. Nature 490, 61-70 (2012).
[193]	Network, C.G.A.R. The somatic genomic landscape of glioblastoma. Cell 155, 462-77 (2013).
[194]	Network, C.G.A.R. Comprehensive molecular characterization of clear cell renal cell carcinoma. Nature 499, 43-9 (2013).
[195]	Network, C.G.A.R. Genomic and epigenomic landscapes of adult de novo acute myeloid leukemia. N. Engl. J. Med. 368, 2059-74 (2013).
[196]	Network, C.G.A.R. Integrated genomic characterization of endometrial carcinoma. Nature 497, 67-73 (2013).
[197]	Network, C.G.A.R. Comprehensive molecular profiling of lung adenocarcinoma. Nature 511, 543-50 (2014).
[198]	Network, C.G.A.R. Comprehensive molecular characterization of gastric adenocarcinoma. Nature 513, 202-9 (2014).
[199]	Network, C.G.A.R. Comprehensive molecular characterization of urothelial bladder carcinoma. Nature 507, 315-22 (2014).
[200]	Network, C.G.A.R. Integrated genomic characterization of papillary thyroid carcinoma. Cell 159, 676-90 (2014).
[201]	Network, C.G.A.R. The somatic genomic landscape of chromophobe renal cell carcinoma. Cancer Cell 26, 319-30 (2014).
[202]	Network, C.G.A.R. Genomic classification of cutaneous melanoma. Cell 161, 1681-96 (2015).
[203]	Network, C.G.A.R. Comprehensive, Integrative Genomic Analysis of Diffuse Lower-Grade Gliomas. N. Engl. J. Med. 372, 2481-98 (2015).
[204]	Network, C.G.A.R. Comprehensive genomic characterization of head and neck squamous cell carcinomas. Nature 517, 576-82 (2015).
[205]	Newell, F. et al. Whole-genome landscape of mucosal melanoma reveals diverse drivers and therapeutic targets. Nat Commun 10, 3163 (2019).
[206]	Nik-Zainal, S. et al. Mutational processes molding the genomes of 21 breast cancers. Cell 149, 979-93 (2012).
[207]	Nik-Zainal, S. et al. Landscape of somatic mutations in 560 breast cancer whole-genome sequences. Nature 534, 47-54 (2016).
[208]	Nikolaev, S.I. et al. Exome sequencing identifies recurrent somatic MAP2K1 and MAP2K2 mutations in melanoma. Nat. Genet. 44, 133-9 (2012).
[209]	Nord, K.H. et al. GRM1 is upregulated through gene fusion and promoter swapping in chondromyxoid fibroma. Nat. Genet. 46, 474-7 (2014).
[210]	Ogura, K. et al. Highly recurrent H3F3A mutations with additional epigenetic regulator alterations in giant cell tumor of bone. Genes Chromosomes Cancer 56, 711-718 (2017).
[211]	Ojesina, A.I. et al. Landscape of genomic alterations in cervical carcinomas. Nature 506, 371-5 (2014).
[212]	Okosun, J. et al. Integrated genomic analysis identifies recurrent mutations and evolution patterns driving the initiation and progression of follicular lymphoma. Nat. Genet. 46, 176-81 (2014).
[213]	Olafsson, S. et al. Somatic Evolution in Non-neoplastic IBD-Affected Colon. Cell 182, 672-684 e11 (2020).
[214]	Ong, C.K. et al. Exome sequencing of liver fluke-associated cholangiocarcinoma. Nat. Genet. 44, 690-3 (2012).
[215]	Palomero, T. et al. Recurrent mutations in epigenetic regulators, RHOA and FYN kinase in peripheral T cell lymphomas. Nat. Genet. 46, 166-70 (2014).
[216]	Pan, W. et al. Whole exome sequencing identifies lncRNA GAS8-AS1 and LPAR4 as novel papillary thyroid carcinoma driver alternations. Hum Mol Genet 25, 1875-84 (2016).
[217]	Pandya, C. et al. Genomic profiling reveals mutational landscape in parathyroid carcinomas. JCI Insight 2, e92061 (2017).
[218]	Panea, R.I. et al. The whole-genome landscape of Burkitt lymphoma subtypes. Blood 134, 1598-1607 (2019).
[219]	Papaemmanuil, E. et al. Somatic SF3B1 mutation in myelodysplasia with ring sideroblasts. N. Engl. J. Med. 365, 1384-95 (2011).
[220]	Papaemmanuil, E. et al. RAG-mediated recombination is the predominant driver of oncogenic rearrangement in ETV6-RUNX1 acute lymphoblastic leukemia. Nat. Genet. 46, 116-25 (2014).
[221]	Parsons, D.W. et al. An integrated genomic analysis of human glioblastoma multiforme. Science 321, 1807-12 (2008).
[222]	Parsons, D.W. et al. The genetic landscape of the childhood cancer medulloblastoma. Science 331, 435-9 (2011).
[223]	Pasqualucci, L. et al. Inactivating mutations of acetyltransferase genes in B-cell lymphoma. Nature 471, 189-95 (2011).
[224]	Pasqualucci, L. et al. Analysis of the coding genome of diffuse large B-cell lymphoma. Nat. Genet. 43, 830-7 (2011).
[225]	Patch, A.M. et al. Whole-genome characterization of chemoresistant ovarian cancer. Nature 521, 489-94 (2015).
[226]	Paulsson, K. et al. The genomic landscape of high hyperdiploid childhood acute lymphoblastic leukemia. Nat. Genet. 47, 672-6 (2015).
[227]	Peifer, M. et al. Integrative genome analyses identify key somatic driver mutations of small-cell lung cancer. Nat. Genet. 44, 1104-10 (2012).
[228]	Pena-Llopis, S. et al. BAP1 loss defines a new class of renal cell carcinoma. Nat. Genet. 44, 751-9 (2012).
[229]	Pereira, B. et al. The somatic mutation profiles of 2,433 breast cancers refines their genomic and transcriptomic landscapes. Nat Commun 7, 11479 (2016).
[230]	Petrini, I. et al. A specific missense mutation in GTF2I occurs at high frequency in thymic epithelial tumors. Nat. Genet. 46, 844-9 (2014).
[231]	Piazza, R. et al. Recurrent SETBP1 mutations in atypical chronic myeloid leukemia. Nat. Genet. 45, 18-24 (2013).
[232]	Pierson, W.E. et al. An integrated molecular profile of endometrioid ovarian cancer. Gynecol Oncol 157, 55-61 (2020).
[233]	Pinto, E.M. et al. Genomic landscape of paediatric adrenocortical tumours. Nat. Commun. 6, 6302 (2015).
[234]	Piscuoglio, S. et al. The Genomic Landscape of Male Breast Cancers. Clin Cancer Res 22, 4045-56 (2016).
[235]	Puente, X.S. et al. Whole-genome sequencing identifies recurrent mutations in chronic lymphocytic leukaemia. Nature 475, 101-5 (2011).
[236]	Pugh, T.J. et al. The genetic landscape of high-risk neuroblastoma. Nat. Genet. 45, 279-84 (2013).
[237]	Pugh, T.J. et al. Medulloblastoma exome sequencing uncovers subtype-specific somatic mutations. Nature 488, 106-10 (2012).
[238]	Qin, H.D. et al. Genomic Characterization of Esophageal Squamous Cell Carcinoma Reveals Critical Genes Underlying Tumorigenesis and Poor Prognosis. Am J Hum Genet 98, 709-27 (2016).
[239]	Quesada, V. et al. Exome sequencing identifies recurrent mutations of the splicing factor SF3B1 gene in chronic lymphocytic leukemia. Nat. Genet. 44, 47-52 (2012).
[240]	Radovich, M. et al. The Integrated Genomic Landscape of Thymic Epithelial Tumors. Cancer Cell 33, 244-258 e10 (2018).
[241]	Rampias, T. et al. A new tumor suppressor role for the Notch pathway in bladder cancer. Nat. Med. 20, 1199-205 (2014).
[242]	Ramsay, A.J. et al. POT1 mutations cause telomere dysfunction in chronic lymphocytic leukemia. Nat. Genet. 45, 526-30 (2013).
[243]	Rashid, M. et al. ALPK1 hotspot mutation as a driver of human spiradenoma and spiradenocarcinoma. Nat Commun 10, 2213 (2019).
[244]	Rheinbay, E. et al. Analyses of non-coding somatic drivers in 2,658 cancer whole genomes. Nature 578, 102-111 (2020).
[245]	Rheinbay, E. et al. Recurrent and functional regulatory mutations in breast cancer. Nature 547, 55-60 (2017).
[246]	Richter, J. et al. Recurrent mutation of the ID3 gene in Burkitt lymphoma identified by integrated genome, exome and transcriptome sequencing. Nat. Genet. 44, 1316-20 (2012).
[247]	Robertson, A.G. et al. Comprehensive Molecular Characterization of Muscle-Invasive Bladder Cancer. Cell 171, 540-556 e25 (2017).
[248]	Robertson, A.G. et al. Integrative Analysis Identifies Four Molecular and Clinical Subsets in Uveal Melanoma. Cancer Cell 32, 204-220 e15 (2017).
[249]	Robinson, D. et al. Integrative clinical genomics of advanced prostate cancer. Cell 161, 1215-28 (2015).
[250]	Robinson, D.R. et al. Activating ESR1 mutations in hormone-resistant metastatic breast cancer. Nat. Genet. 45, 1446-51 (2013).
[251]	Robinson, G. et al. Novel mutations target distinct subgroups of medulloblastoma. Nature 488, 43-8 (2012).
[252]	Rokutan, H. et al. Comprehensive mutation profiling of mucinous gastric carcinoma. J Pathol 240, 137-48 (2016).
[253]	Rudin, C.M. et al. Comprehensive genomic analysis identifies SOX2 as a frequently amplified gene in small-cell lung cancer. Nat. Genet. 44, 1111-6 (2012).
[254]	Saito, Y. et al. Landscape and function of multiple mutations within individual oncogenes. Nature 582, 95-99 (2020).
[255]	Sakata-Yanagimoto, M. et al. Somatic RHOA mutation in angioimmunoblastic T cell lymphoma. Nat. Genet. 46, 171-5 (2014).
[256]	Sausen, M. et al. Integrated genomic analyses identify ARID1A and ARID1B alterations in the childhood cancer neuroblastoma. Nat. Genet. 45, 12-7 (2013).
[257]	Sausen, M. et al. Clinical implications of genomic alterations in the tumour and circulation of pancreatic cancer patients. Nat Commun 6, 7686 (2015).
[258]	Scelo, G. et al. Variation in genomic landscape of clear cell renal cell carcinoma across Europe. Nat. Commun. 5, 5135 (2014).
[259]	Schramm, A. et al. Mutational dynamics between primary and relapse neuroblastomas. Nat. Genet. (2015).
[260]	Schulze, K. et al. Exome sequencing of hepatocellular carcinomas identifies new mutational signatures and potential therapeutic targets. Nat. Genet. 47, 505-11 (2015).
[261]	Schwartzentruber, J. et al. Driver mutations in histone H3.3 and chromatin remodelling genes in paediatric glioblastoma. Nature 482, 226-31 (2012).
[262]	Secrier, M. et al. Mutational signatures in esophageal adenocarcinoma define etiologically distinct subgroups with therapeutic relevance. Nat Genet 48, 1131-41 (2016).
[263]	Seiler, M. et al. Somatic Mutational Landscape of Splicing Factor Genes and Their Functional Consequences across 33 Cancer Types. Cell Rep 23, 282-296 e4 (2018).
[264]	Seshagiri, S. et al. Recurrent R-spondin fusions in colon cancer. Nature 488, 660-4 (2012).
[265]	Shain, A.H. et al. The genetic evolution of metastatic uveal melanoma. Nat Genet 51, 1123-1130 (2019).
[266]	Shain, A.H. et al. Exome sequencing of desmoplastic melanoma identifies recurrent NFKBIE promoter mutations and diverse activating mutations in the MAPK pathway. Nat Genet 47, 1194-9 (2015).
[267]	Shen, H. et al. Integrated Molecular Characterization of Testicular Germ Cell Tumors. Cell Rep 23, 3392-3406 (2018).
[268]	Shuai, S. et al. Combined burden and functional impact tests for cancer driver discovery using DriverPower. Nat Commun 11, 734 (2020).
[269]	Siraj, A.K. et al. Genomic Profiling of Thyroid Cancer Reveals a Role for Thyroglobulin in Metastasis. Am J Hum Genet 98, 1170-1180 (2016).
[270]	Solomon, D.A. et al. Frequent truncating mutations of STAG2 in bladder cancer. Nat. Genet. 45, 1428-30 (2013).
[271]	Sondka, Z. et al. The COSMIC Cancer Gene Census: describing genetic dysfunction across all human cancers. Nature Reviews Cancer 18, 696-705 (2018).
[272]	Stark, M.S. et al. Frequent somatic mutations in MAP3K5 and MAP3K9 in metastatic melanoma identified by exome sequencing. Nat. Genet. 44, 165-9 (2012).
[273]	Stephens, P.J. et al. The landscape of cancer genes and mutational processes in breast cancer. Nature 486, 400-4 (2012).
[274]	Stieglitz, E. et al. The genomic landscape of juvenile myelomonocytic leukemia. Nat Genet 47, 1326-1333 (2015).
[275]	Stransky, N. et al. The mutational landscape of head and neck squamous cell carcinoma. Science 333, 1157-60 (2011).
[276]	Suda, K. et al. Clonal Expansion and Diversification of Cancer-Associated Mutations in Endometriosis and Normal Endometrium. Cell Rep 24, 1777-1789 (2018).
[277]	Sweeney, R.T. et al. Identification of recurrent SMO and BRAF mutations in ameloblastomas. Nat. Genet. 46, 722-5 (2014).
[278]	Tan, J. et al. Genomic landscapes of breast fibroepithelial tumors. Nat Genet 47, 1341-5 (2015).
[279]	Tang, J. et al. The genomic landscapes of individual melanocytes from human skin. Nature 586, 600-605 (2020).
[280]	Tarpey, P.S. et al. Frequent mutation of the major cartilage collagen gene COL2A1 in chondrosarcoma. Nat. Genet. 45, 923-6 (2013).
[281]	Taylor, K.R. et al. Recurrent activating ACVR1 mutations in diffuse intrinsic pontine glioma. Nat. Genet. 46, 457-61 (2014).
[282]	Tirode, F. et al. Genomic landscape of Ewing sarcoma defines an aggressive subtype with co-association of STAG2 and TP53 mutations. Cancer Discov. 4, 1342-53 (2014).
[283]	Togasaki, E. et al. Frequent somatic mutations in epigenetic regulators in newly diagnosed chronic myeloid leukemia. Blood Cancer J 7, e559 (2017).
[284]	Totoki, Y. et al. Trans-ancestry mutational landscape of hepatocellular carcinoma genomes. Nat. Genet. 46, 1267-73 (2014).
[285]	Toy, W. et al. ESR1 ligand-binding domain mutations in hormone-resistant breast cancer. Nat. Genet. 45, 1439-45 (2013).
[286]	Ungewickell, A. et al. Genomic analysis of mycosis fungoides and Sezary syndrome identifies recurrent alterations in TNFR2. Nat Genet 47, 1056-60 (2015).
[287]	Varela, I. et al. Exome sequencing identifies frequent mutation of the SWI/SNF complex gene PBRM1 in renal carcinoma. Nature 469, 539-42 (2011).
[288]	Vasudevan, H.N. et al. Comprehensive Molecular Profiling Identifies FOXM1 as a Key Transcription Factor for Meningioma Proliferation. Cell Rep 22, 3672-3683 (2018).
[289]	Viel, A. et al. A Specific Mutational Signature Associated with DNA 8-Oxoguanine Persistence in MUTYH-defective Colorectal Cancer. EBioMedicine 20, 39-49 (2017).
[290]	Vogelstein, B. et al. Cancer genome landscapes. Science 339, 1546-58 (2013).
[291]	Waddell, N. et al. Whole genomes redefine the mutational landscape of pancreatic cancer. Nature 518, 495-501 (2015).
[292]	Wang, J. et al. Clonal evolution of glioblastoma under therapy. Nat Genet 48, 768-76 (2016).
[293]	Wang, K. et al. Exome sequencing identifies frequent mutation of ARID1A in molecular subtypes of gastric cancer. Nat. Genet. 43, 1219-23 (2011).
[294]	Wang, K. et al. Whole-genome sequencing and comprehensive molecular profiling identify new driver mutations in gastric cancer. Nat. Genet. 46, 573-82 (2014).
[295]	Wang, L. et al. SF3B1 and other novel cancer genes in chronic lymphocytic leukemia. N. Engl. J. Med. 365, 2497-506 (2011).
[296]	Wang, L. et al. Whole-exome sequencing of human pancreatic cancers and characterization of genomic instability caused by MLH1 haploinsufficiency and complete deficiency. Genome Res. 22, 208-19 (2012).
[297]	Wang, L. et al. Novel somatic and germline mutations in intracranial germ cell tumours. Nature 511, 241-5 (2014).
[298]	Weaver, J.M. et al. Ordering of mutations in preinvasive disease stages of esophageal carcinogenesis. Nat. Genet. 46, 837-43 (2014).
[299]	Wei, X. et al. Exome sequencing identifies GRIN2A as frequently mutated in melanoma. Nat. Genet. 43, 442-6 (2011).
[300]	Weinreb, I. et al. Hotspot activating PRKD1 somatic mutations in polymorphous low-grade adenocarcinomas of the salivary glands. Nat. Genet. 46, 1166-9 (2014).
[301]	Weisman, P.S. et al. Genetic alterations of triple negative breast cancer by targeted next-generation sequencing and correlation with tumor morphology. Mod Pathol 29, 476-88 (2016).
[302]	Welch, J.S. et al. The origin and evolution of mutations in acute myeloid leukemia. Cell 150, 264-78 (2012).
[303]	Witkiewicz, A.K. et al. Whole-exome sequencing of pancreatic cancer defines genetic diversity and therapeutic targets. Nat Commun 6, 6744 (2015).
[304]	Witkowski, L. et al. Germline and somatic SMARCA4 mutations characterize small cell carcinoma of the ovary, hypercalcemic type. Nat. Genet. 46, 438-43 (2014).
[305]	Wu, G. et al. The genomic landscape of diffuse intrinsic pontine glioma and pediatric non-brainstem high-grade glioma. Nat. Genet. 46, 444-50 (2014).
[306]	Wu, J. et al. Whole-exome sequencing of neoplastic cysts of the pancreas reveals recurrent mutations in components of ubiquitin-dependent pathways. Proc. Natl. Acad. Sci. U. S. A. 108, 21188-93 (2011).
[307]	Wu, S. et al. Whole-genome sequencing identifies ADGRG6 enhancer mutations and FRS2 duplications as angiogenesis-related drivers in bladder cancer. Nat Commun 10, 720 (2019).
[308]	Wu, S. et al. Novel variants in MLL confer to bladder cancer recurrence identified by whole-exome sequencing. Oncotarget 7, 2629-45 (2016).
[309]	Xia, J. et al. A meta-analysis of somatic mutations from next generation sequencing of 241 melanomas: a road map for the study of genes with potential clinical relevance. Mol Cancer Ther 13, 1918-28 (2014).
[310]	Xie, M. et al. Age-related mutations associated with clonal hematopoietic expansion and malignancies. Nat Med 20, 1472-8 (2014).
[311]	Xu, S. et al. Whole-exome sequencing for ocular adnexal sebaceous carcinoma suggests PCDH15 as a novel mutation associated with metastasis. Mod Pathol 33, 1256-1263 (2020).
[312]	Yachida, S. et al. Genomic Sequencing Identifies ELF3 as a Driver of Ampullary Carcinoma. Cancer Cell 29, 229-40 (2016).
[313]	Yan, X.J. et al. Exome sequencing identifies somatic mutations of DNA methyltransferase gene DNMT3A in acute monocytic leukemia. Nat. Genet. 43, 309-15 (2011).
[314]	Yasumoto, M. et al. Muscle RAS oncogene homolog (MRAS) recurrent mutation in Borrmann type IV gastric cancer. Cancer Med 6, 235-244 (2017).
[315]	Yates, L.R. et al. Subclonal diversification of primary breast cancer revealed by multiregion sequencing. Nat. Med. (2015).
[316]	Yokoyama, A. et al. Age-related remodelling of oesophageal epithelia by mutated cancer drivers. Nature 565, 312-317 (2019).
[317]	Yoo, H.Y. et al. A recurrent inactivating mutation in RHOA GTPase in angioimmunoblastic T cell lymphoma. Nat. Genet. 46, 371-5 (2014).
[318]	Yoshida, K. et al. Tobacco smoking and somatic mutations in human bronchial epithelium. Nature 578, 266-272 (2020).
[319]	Yoshida, K. et al. Frequent pathway mutations of splicing machinery in myelodysplasia. Nature 478, 64-9 (2011).
[320]	Yuan, W. et al. Whole-exome sequencing of duodenal adenocarcinoma identifies recurrent Wnt/beta-catenin signaling pathway mutations. Cancer 122, 1689-96 (2016).
[321]	Zang, Z.J. et al. Exome sequencing of gastric adenocarcinoma identifies recurrent somatic mutations in cell adhesion and chromatin remodeling genes. Nat. Genet. 44, 570-4 (2012).
[322]	Zhang, J. et al. The genetic basis of early T-cell precursor acute lymphoblastic leukaemia. Nature 481, 157-63 (2012).
[323]	Zhang, J. et al. Intratumor heterogeneity in localized lung adenocarcinomas delineated by multiregion sequencing. Science 346, 256-9 (2014).
[324]	Zhang, J. et al. Whole-genome sequencing identifies genetic alterations in pediatric low-grade gliomas. Nat. Genet. 45, 602-12 (2013).
[325]	Zhang, L. et al. Exome sequencing identifies somatic gain-of-function PPM1D mutations in brainstem gliomas. Nat. Genet. 46, 726-30 (2014).
[326]	Zhang, M. et al. Somatic mutations of SUZ12 in malignant peripheral nerve sheath tumors. Nat. Genet. 46, 1170-2 (2014).
[327]	Zhao, S. et al. Mutational landscape of uterine and ovarian carcinosarcomas implicates histone genes in epithelial-mesenchymal transition. Proc Natl Acad Sci U S A 113, 12238-12243 (2016).
[328]	Zheng, H. et al. Whole-exome sequencing identifies multiple loss-of-function mutations of NF-kappaB pathway regulators in nasopharyngeal carcinoma. Proc Natl Acad Sci U S A 113, 11283-11288 (2016).
[329]	Zheng, S. et al. Comprehensive Pan-Genomic Characterization of Adrenocortical Carcinoma. Cancer Cell 29, 723-736 (2016).
[330]	Zhu, H. et al. Candidate Cancer Driver Mutations in Distal Regulatory Elements and Long-Range Chromatin Interaction Networks. Mol Cell 77, 1307-1321 e10 (2020).
[331]	Zhu, M. et al. Somatic Mutations Increase Hepatic Clonal Fitness and Regeneration in Chronic Liver Disease. Cell 177, 608-621 e12 (2019).
[332]	Lawrence, M.S. et al. Mutational heterogeneity in cancer and the search for new cancer-associated genes. Nature 499, 214-218 (2013).
