# Supplementary material for: Comparative assessment of genes driving cancer and somatic evolution in non-cancer tissues: an update of the Network of Cancer Genes (NCG) resource
Source: Genome Biol. 2022 Jan 26;23:35. doi: 10.1186/s13059-022-02607-z (PMC8790917; doi:10.1186/s13059-022-02607-z)
Supplement: Supplementary file 5 — Additional file 5: Table S4. Donors in cancer and noncancer sequencing screens. [file 13059_2022_2607_MOESM5_ESM.xlsx]

## Sheet: Table S4
Table S4. Donors in cancer and noncancer sequencing screens
Legend: The number of cancer and noncancer donors was extracted from each reviewed sequencing screen. We derived an estimate of 41780 unique cancer donors by summing up all the studies, except pancancer adult publications, because these were re-analyses of already published datasets.
Organ system/pancancer study	Donors in cancer screens (n)	Donors in noncancer screens (n)
Core gastrointestinal	4814	141
Developmental gastrointestinal	3673	96
Gynecologic	9279	327
Hematologic and lymphatic	4940	32290
Skin	1923	10
Thoracic	2955	16
Urologic	4376	15
Central nervous system	3062	0
Endocrine	1737	0
Head and neck	1002	0
Neural crest derived	173	0
Soft tissue	1233	0
Pancancer adult	45625	0
Pancancer paediatric	2613	0
