# Supplementary material for: Comparative assessment of genes driving cancer and somatic evolution in non-cancer tissues: an update of the Network of Cancer Genes (NCG) resource
Source: Genome Biol. 2022 Jan 26;23:35. doi: 10.1186/s13059-022-02607-z (PMC8790917; doi:10.1186/s13059-022-02607-z)
Supplement: Supplementary file 6 — Additional file 6: Table S5. Drivers reported in cancer and non-cancer screens. [file 13059_2022_2607_MOESM6_ESM.xlsx]

## Sheet: Table S5
Table S5. Drivers reported in cancer and noncancer screens
Legend: For each gene reported in cancer and noncancer sequencing screens, we report: the gene symbol, the driver annotation, the number of screens and organ systems that it was reported in for both cancer and noncancer tissues. The list is composed of 2756 candidate drivers, 421 canonical cancer drivers and 8 remaining healthy drivers
Gene Symbol	Driver annotation	Cancer screens (n)	Organ systems (cancer; n)	Noncancer screens (n)	Organ systems (noncancer; n)
A2ML1	candidate cancer	1	1	0	0
AADACL4	candidate cancer	1	1	0	0
ABCA10	candidate cancer	1	1	0	0
ABCA13	candidate cancer	1	1	0	0
ABCA7	candidate cancer	1	1	0	0
ABCB1	candidate cancer	3	2	0	0
ABCB5	candidate cancer	2	2	0	0
ABCC3	candidate cancer	1	1	0	0
ABCC5	candidate cancer	1	1	0	0
ABCC9	candidate cancer	4	4	0	0
ABCD1	candidate cancer	1	1	0	0
ABCF1	candidate cancer	1	1	0	0
ABCF2	candidate cancer	1	1	0	0
ABCG2	candidate cancer	1	1	0	0
ABCG8	candidate cancer	1	1	0	0
ABHD15	candidate cancer	1	1	0	0
ABI3	candidate cancer	1	1	0	0
ABL1	canonical cancer	2	2	0	0
ABLIM2	candidate cancer	1	1	0	0
ACAN	candidate cancer	1	1	0	0
ACD	candidate cancer	1	1	0	0
ACE	candidate cancer	1	1	0	0
ACO1	candidate cancer	1	1	0	0
ACOXL	candidate cancer	1	1	0	0
ACSL6	candidate cancer	1	1	0	0
ACSM1	candidate cancer	1	1	0	0
ACSM2A	candidate cancer	1	1	0	0
ACSM4	candidate cancer	1	1	0	0
ACTB	candidate cancer	5	4	0	0
ACTG1	candidate cancer	2	2	0	0
ACTL6B	candidate cancer	1	1	0	0
ACTL7B	candidate cancer	1	1	0	0
ACVR1	canonical cancer	6	3	0	0
ACVR1B	canonical cancer	12	4	0	0
ACVR2A	canonical cancer and healthy	17	4	1	1
ACVR2B	candidate cancer	1	1	0	0
ADAM10	candidate cancer	2	2	0	0
ADAM2	candidate cancer	1	1	0	0
ADAM22	candidate cancer	2	2	0	0
ADAM29	candidate cancer	1	1	0	0
ADAM7	candidate cancer	1	1	0	0
ADAMTS12	candidate cancer	1	1	0	0
ADAMTS17	candidate cancer	2	2	0	0
ADAMTS18	candidate cancer	1	1	0	0
ADAMTS19	candidate cancer	1	1	0	0
ADAMTS20	candidate cancer	1	1	0	0
ADAMTS3	candidate cancer	1	1	0	0
ADAMTS5	candidate cancer	1	1	0	0
ADAMTS6	candidate cancer	1	1	0	0
ADAMTS9	candidate cancer	2	2	0	0
ADAMTSL3	candidate cancer	2	2	0	0
ADCK1	candidate cancer	1	1	0	0
ADCY1	candidate cancer	1	1	0	0
ADCY2	candidate cancer	1	1	0	0
ADCY3	candidate cancer	1	1	0	0
ADCY5	candidate cancer	1	1	0	0
ADCY8	candidate cancer	1	1	0	0
ADD2	candidate cancer	2	2	0	0
ADD3	candidate cancer	1	1	0	0
ADGRA1	candidate cancer	2	2	0	0
ADGRB3	candidate cancer	4	4	0	0
ADGRD1	candidate cancer	2	2	0	0
ADGRF2	candidate cancer	1	1	0	0
ADGRG4	candidate cancer	1	1	0	0
ADGRG6	candidate cancer	2	2	0	0
ADGRL1	candidate cancer	1	1	0	0
ADGRL2	candidate cancer	1	1	0	0
ADGRL3	candidate cancer	3	3	0	0
ADGRV1	candidate cancer	2	1	0	0
ADH1B	candidate cancer	1	1	0	0
ADIG	candidate cancer	1	1	0	0
ADIPOQ	candidate cancer	1	1	0	0
ADNP	candidate cancer	4	3	0	0
ADRA1A	candidate cancer	1	1	0	0
ADRA1B	candidate cancer	1	1	0	0
ADRB3	candidate cancer	1	1	0	0
AFDN	canonical cancer	2	1	0	0
AFF2	candidate cancer	1	1	0	0
AFF4	canonical cancer	1	1	0	0
AFM	candidate cancer	1	1	0	0
AFMID	candidate cancer	1	1	0	0
AGBL2	candidate cancer	1	1	0	0
AGBL5	candidate cancer	1	1	0	0
AGGF1	candidate cancer	1	1	0	0
AGO4	candidate cancer	1	1	0	0
AGTR2	candidate cancer	1	1	0	0
AHCTF1	candidate cancer	1	1	0	0
AHCYL2	candidate cancer	1	1	0	0
AHI1	candidate cancer	2	2	0	0
AHNAK	candidate cancer	1	1	0	0
AHNAK2	candidate cancer	1	1	0	0
AHSA1	candidate cancer	1	1	0	0
AJAP1	candidate cancer	1	1	0	0
AJUBA	candidate cancer and healthy	7	3	1	1
AK8	candidate cancer	1	1	0	0
AKAP11	candidate cancer	1	1	0	0
AKAP13	candidate cancer	2	2	0	0
AKAP6	candidate cancer	2	2	0	0
AKAP8	candidate cancer	1	1	0	0
AKAP9	candidate cancer	2	1	0	0
AKR1B10	candidate cancer	1	1	0	0
AKR1C2	candidate cancer	1	1	0	0
AKR1D1	candidate cancer	1	1	0	0
AKT1	canonical cancer and healthy	23	7	1	1
AKT2	canonical cancer	5	3	0	0
AKT3	canonical cancer	2	2	0	0
ALB	candidate cancer and healthy	9	2	2	1
ALDH5A1	candidate cancer	1	1	0	0
ALDOA	candidate cancer	1	1	0	0
ALK	canonical cancer	11	6	0	0
ALKBH6	candidate cancer	1	1	0	0
ALLC	candidate cancer	1	1	0	0
ALMS1	candidate cancer and healthy	2	2	1	1
ALOX12	candidate cancer	1	1	0	0
ALOX12B	candidate cancer	1	1	0	0
ALPK1	candidate cancer	1	1	0	0
ALPK2	candidate cancer	3	3	0	0
ALS2CL	candidate cancer	1	1	0	0
ALX4	candidate cancer	1	1	0	0
ALYREF	candidate cancer	1	1	0	0
AMER1	canonical cancer	6	3	0	0
AMOT	candidate cancer	1	1	0	0
AMOTL1	candidate cancer	2	1	0	0
AMPH	candidate cancer	1	1	0	0
AMY2B	candidate cancer	1	1	0	0
ANG	candidate cancer	1	1	0	0
ANGPT1	candidate cancer	1	1	0	0
ANK2	candidate cancer	3	1	0	0
ANK3	candidate cancer	6	3	0	0
ANKLE2	candidate cancer	1	1	0	0
ANKRD12	candidate cancer	1	1	0	0
ANKRD13A	candidate cancer	1	1	0	0
ANKRD16	candidate cancer	1	1	0	0
ANKRD17	candidate cancer	1	1	0	0
ANKRD18A	candidate cancer	1	1	0	0
ANKRD24	candidate cancer	1	1	0	0
ANKRD26	candidate cancer	1	1	0	0
ANKRD30BL	candidate cancer	1	1	0	0
ANKRD36	candidate cancer	1	1	0	0
ANKRD36C	candidate cancer	1	1	0	0
ANKRD50	candidate cancer	1	1	0	0
ANLN	candidate cancer	1	1	0	0
ANO4	candidate cancer	1	1	0	0
ANPEP	candidate cancer	1	1	0	0
ANXA2	candidate cancer	1	1	0	0
ANXA8L1	candidate cancer	1	1	0	0
AOX1	candidate cancer	1	1	0	0
AP1B1	candidate cancer	1	1	0	0
AP1S1	candidate cancer	1	1	0	0
AP2A1	candidate cancer	1	1	0	0
AP3D1	candidate cancer	1	1	0	0
APC	canonical cancer	31	7	0	0
API5	candidate cancer	1	1	0	0
APLNR	candidate cancer	1	1	0	0
APMAP	candidate cancer	1	1	0	0
APOB	candidate cancer and healthy	5	4	1	1
APOBEC2	candidate cancer	1	1	0	0
APOBR	candidate cancer and healthy	1	1	1	1
APOL2	candidate cancer	1	1	0	0
AQP12A	candidate cancer	1	1	0	0
AQP7	candidate cancer	1	1	0	0
AR	canonical cancer	6	3	0	0
ARAF	canonical cancer	2	2	0	0
AREG	candidate cancer	1	1	0	0
ARHGAP26	canonical cancer	1	1	0	0
ARHGAP28	candidate cancer	1	1	0	0
ARHGAP32	candidate cancer	1	1	0	0
ARHGAP35	candidate cancer and healthy	10	4	2	1
ARHGAP4	candidate cancer	1	1	0	0
ARHGEF10L	canonical cancer	1	1	0	0
ARHGEF11	candidate cancer	1	1	0	0
ARHGEF12	canonical cancer	1	1	0	0
ARHGEF18	candidate cancer	2	1	0	0
ARHGEF25	candidate cancer	1	1	0	0
ARHGEF3	candidate cancer	2	2	0	0
ARHGEF6	candidate cancer	1	1	0	0
ARID1A	canonical cancer and healthy	81	13	7	5
ARID1B	canonical cancer	13	7	0	0
ARID2	canonical cancer and healthy	34	10	4	4
ARID3B	candidate cancer	1	1	0	0
ARID5B	candidate cancer	7	3	0	0
ARIH1	candidate cancer	1	1	0	0
ARMCX3	candidate cancer	1	1	0	0
ARMH3	candidate cancer	1	1	0	0
ARNT2	candidate cancer	1	1	0	0
ARNTL	candidate cancer	1	1	0	0
ARPC1B	candidate cancer	1	1	0	0
ARRDC5	candidate cancer	1	1	0	0
ARSD	candidate cancer	2	1	0	0
ASAP2	candidate cancer	1	1	0	0
ASB15	candidate cancer	1	1	0	0
ASB9	candidate cancer	1	1	0	0
ASCC2	candidate cancer	1	1	0	0
ASCC3	candidate cancer	1	1	0	0
ASH1L	candidate cancer	1	1	0	0
ASL	candidate cancer	1	1	0	0
ASPHD1	candidate cancer	1	1	0	0
ASPM	candidate cancer	1	1	0	0
ASPSCR1	candidate cancer	1	1	0	0
ASTN1	candidate cancer	2	2	0	0
ASTN2	candidate cancer	2	2	0	0
ASXL1	canonical cancer and healthy	22	8	3	1
ASXL2	canonical cancer	9	4	0	0
ASXL3	candidate cancer	2	2	0	0
ASZ1	candidate cancer	1	1	0	0
ATAD2	candidate cancer	1	1	0	0
ATAD3B	candidate cancer	1	1	0	0
ATF7IP	candidate cancer	5	4	0	0
ATG13	candidate cancer	1	1	0	0
ATG14	candidate cancer	1	1	0	0
ATG2A	candidate cancer	1	1	0	0
ATG3	candidate cancer	1	1	0	0
ATG4B	candidate cancer	1	1	0	0
ATG7	candidate cancer	1	1	0	0
ATM	canonical cancer	40	10	0	0
ATP10A	candidate cancer	2	1	0	0
ATP10B	candidate cancer	1	1	0	0
ATP10D	candidate cancer	2	2	0	0
ATP13A4	candidate cancer	1	1	0	0
ATP2A2	candidate cancer	2	2	0	0
ATP2C2	candidate cancer	1	1	0	0
ATP4A	candidate cancer	1	1	0	0
ATP5F1B	candidate cancer	1	1	0	0
ATP5MPL	candidate cancer	1	1	0	0
ATP5PD	candidate cancer	1	1	0	0
ATP6AP1	candidate cancer	1	1	0	0
ATP6V0B	candidate cancer	1	1	0	0
ATP6V0E1	candidate cancer	1	1	0	0
ATP6V1B2	candidate cancer	2	2	0	0
ATP6V1G2	candidate cancer	1	1	0	0
ATP8B1	candidate cancer	1	1	0	0
ATP8B2	candidate cancer	1	1	0	0
ATR	canonical cancer	5	2	0	0
ATRX	canonical cancer	24	9	0	0
ATXN1	candidate cancer	2	2	0	0
ATXN3	candidate cancer	1	1	0	0
ATXN3L	candidate cancer	1	1	0	0
AURKA	candidate cancer	1	1	0	0
AUTS2	healthy	0	0	1	1
AVL9	candidate cancer	1	1	0	0
AXIN1	canonical cancer	13	4	0	0
AXIN2	canonical cancer and healthy	5	2	1	1
AZGP1	candidate cancer	1	1	0	0
AZI2	candidate cancer	1	1	0	0
AZIN1	candidate cancer	1	1	0	0
B2M	canonical cancer	15	5	0	0
B3GALT6	candidate cancer	1	1	0	0
B3GLCT	candidate cancer	1	1	0	0
B4GALT3	candidate cancer	1	1	0	0
BABAM1	candidate cancer	1	1	0	0
BABAM2	candidate cancer	3	2	0	0
BACH2	candidate cancer	2	2	0	0
BAG4	candidate cancer	1	1	0	0
BAGE2	candidate cancer	1	1	0	0
BANF2	candidate cancer	1	1	0	0
BAP1	canonical cancer	33	9	0	0
BAX	canonical cancer	1	1	0	0
BAZ1A	canonical cancer	1	1	0	0
BAZ2A	candidate cancer	1	1	0	0
BAZ2B	candidate cancer	2	2	0	0
BBX	candidate cancer	1	1	0	0
BCL10	canonical cancer	2	1	0	0
BCL11A	canonical cancer	1	1	0	0
BCL11B	canonical cancer	3	3	0	0
BCL2	canonical cancer	8	2	0	0
BCL2L10	candidate cancer	1	1	0	0
BCL2L11	candidate cancer	1	1	0	0
BCL3	canonical cancer	1	1	0	0
BCL6	canonical cancer	7	3	0	0
BCL7A	candidate cancer	5	2	0	0
BCL9	canonical cancer	1	1	0	0
BCL9L	canonical cancer	2	1	0	0
BCLAF1	canonical cancer	4	3	0	0
BCOR	canonical cancer	20	6	0	0
BCORL1	canonical cancer and healthy	6	4	1	1
BCR	candidate cancer	4	2	0	0
BHLHE41	candidate cancer	1	1	0	0
BHMT2	candidate cancer	1	1	0	0
BICRA	candidate cancer	1	1	0	0
BIRC3	canonical cancer	3	2	0	0
BIRC6	canonical cancer	1	1	0	0
BLCAP	candidate cancer	1	1	0	0
BLK	candidate cancer	1	1	0	0
BMP7	candidate cancer	1	1	0	0
BMPR2	candidate cancer	1	1	0	0
BNC2	candidate cancer	2	2	0	0
BOC	candidate cancer	1	1	0	0
BOD1	candidate cancer	1	1	0	0
BOK	candidate cancer	1	1	0	0
BORA	candidate cancer	1	1	0	0
BPIFB1	candidate cancer	1	1	0	0
BPTF	candidate cancer	2	2	0	0
BRAF	canonical cancer and healthy	51	12	1	1
BRCA1	canonical cancer	16	5	0	0
BRCA2	canonical cancer	19	6	0	0
BRCC3	candidate cancer	1	1	0	0
BRD3	canonical cancer	1	1	0	0
BRD7	candidate cancer	4	2	0	0
BRD8	candidate cancer	1	1	0	0
BRDT	candidate cancer	1	1	0	0
BRINP3	candidate cancer	3	3	0	0
BRIP1	canonical cancer	1	1	0	0
BRPF1	candidate cancer	1	1	0	0
BRPF3	candidate cancer	1	1	0	0
BRSK1	candidate cancer	1	1	0	0
BTBD11	candidate cancer	1	1	0	0
BTG1	canonical cancer	5	2	0	0
BTG2	candidate cancer	7	3	0	0
BTK	canonical cancer	1	1	0	0
BTLA	candidate cancer	2	1	0	0
BTN3A2	candidate cancer	1	1	0	0
BTNL3	candidate cancer	1	1	0	0
BUB1B	canonical cancer	1	1	0	0
BUD23	candidate cancer	1	1	0	0
C10orf90	candidate cancer	1	1	0	0
C11orf49	candidate cancer	1	1	0	0
C15orf48	candidate cancer	2	2	0	0
C16orf91	candidate cancer	2	1	0	0
C19orf53	candidate cancer	1	1	0	0
C1orf100	candidate cancer	1	1	0	0
C1orf127	candidate cancer	1	1	0	0
C1orf159	candidate cancer	1	1	0	0
C1orf185	candidate cancer	1	1	0	0
C1orf194	candidate cancer	1	1	0	0
C1QL2	candidate cancer	1	1	0	0
C1QTNF1	candidate cancer	1	1	0	0
C22orf34	candidate cancer	1	1	0	0
C2CD3	candidate cancer	1	1	0	0
C2CD4C	candidate cancer	1	1	0	0
C2CD5	candidate cancer	1	1	0	0
C2CD6	candidate cancer	1	1	0	0
C3	candidate cancer	2	2	0	0
C3AR1	candidate cancer	1	1	0	0
C3orf62	candidate cancer	1	1	0	0
C6orf118	candidate cancer	1	1	0	0
C6orf136	candidate cancer	1	1	0	0
C6orf62	candidate cancer	1	1	0	0
C7	candidate cancer	1	1	0	0
C7orf31	candidate cancer	1	1	0	0
C8orf44-SGK3	candidate cancer	1	1	0	0
C9orf78	candidate cancer	1	1	0	0
C9orf85	candidate cancer	1	1	0	0
CA10	candidate cancer	1	1	0	0
CABIN1	candidate cancer	1	1	0	0
CABLES1	candidate cancer	1	1	0	0
CACHD1	candidate cancer	1	1	0	0
CACNA1A	candidate cancer	1	1	0	0
CACNA1B	candidate cancer	1	1	0	0
CACNA1C	candidate cancer	3	2	0	0
CACNA1E	candidate cancer	2	2	0	0
CACNA1H	candidate cancer	1	1	0	0
CACNA2D1	candidate cancer	2	2	0	0
CACNA2D3	candidate cancer	1	1	0	0
CACNG6	candidate cancer	2	1	0	0
CADM2	candidate cancer	1	1	0	0
CALB2	candidate cancer	1	1	0	0
CALCB	candidate cancer	1	1	0	0
CALCOCO1	candidate cancer	1	1	0	0
CALCR	candidate cancer	1	1	0	0
CALD1	candidate cancer	2	2	0	0
CALHM6	candidate cancer	1	1	0	0
CALR	canonical cancer	3	1	0	0
CAMKK2	candidate cancer	1	1	0	0
CAMTA1	canonical cancer	2	2	0	0
CANX	candidate cancer	1	1	0	0
CAP2	candidate cancer	1	1	0	0
CARD10	candidate cancer	1	1	0	0
CARD11	canonical cancer	13	4	0	0
CARD6	candidate cancer	1	1	0	0
CARF	candidate cancer	1	1	0	0
CARNS1	candidate cancer	1	1	0	0
CASC3	candidate cancer	1	1	0	0
CASKIN1	candidate cancer	1	1	0	0
CASP10	candidate cancer	1	1	0	0
CASP8	canonical cancer	17	6	0	0
CAST	candidate cancer	1	1	0	0
CASZ1	candidate cancer	2	2	0	0
CATIP	candidate cancer	1	1	0	0
CBARP	candidate cancer	1	1	0	0
CBFA2T3	canonical cancer	1	1	0	0
CBFB	canonical cancer	16	3	0	0
CBL	canonical cancer and healthy	8	6	2	2
CBLB	canonical cancer	2	2	0	0
CBLC	canonical cancer	1	1	0	0
CBWD3	candidate cancer	1	1	0	0
CBX6	candidate cancer	1	1	0	0
CC2D1A	candidate cancer	1	1	0	0
CCAR1	candidate cancer	3	2	0	0
CCDC102A	candidate cancer	1	1	0	0
CCDC102B	candidate cancer	4	2	0	0
CCDC107	candidate cancer	2	1	0	0
CCDC120	candidate cancer	1	1	0	0
CCDC124	candidate cancer	1	1	0	0
CCDC168	candidate cancer	2	2	0	0
CCDC178	candidate cancer	1	1	0	0
CCDC28A	candidate cancer	1	1	0	0
CCDC38	candidate cancer	1	1	0	0
CCDC6	canonical cancer	1	1	0	0
CCDC61	candidate cancer	1	1	0	0
CCDC63	candidate cancer	1	1	0	0
CCDC66	candidate cancer	1	1	0	0
CCDC77	candidate cancer	1	1	0	0
CCDC81	candidate cancer	1	1	0	0
CCDC88A	candidate cancer	1	1	0	0
CCDC9	candidate cancer	1	1	0	0
CCER1	candidate cancer	1	1	0	0
CCK	candidate cancer	1	1	0	0
CCKBR	candidate cancer	1	1	0	0
CCL26	candidate cancer	1	1	0	0
CCN6	candidate cancer	1	1	0	0
CCNB1IP1	canonical cancer	1	1	0	0
CCNB2	candidate cancer	1	1	0	0
CCND1	canonical cancer and healthy	20	8	1	1
CCND2	canonical cancer	2	2	0	0
CCND3	canonical cancer	13	6	0	0
CCNE1	canonical cancer	4	3	0	0
CCNI	candidate cancer	1	1	0	0
CCNL1	candidate cancer	1	1	0	0
CCNQ	candidate cancer	2	2	0	0
CCP110	candidate cancer	1	1	0	0
CCR4	canonical cancer	1	1	0	0
CCR5	candidate cancer	1	1	0	0
CCR7	canonical cancer	1	1	0	0
CCT6B	candidate cancer	1	1	0	0
CCT8L2	candidate cancer	1	1	0	0
CD163L1	candidate cancer	1	1	0	0
CD1A	candidate cancer	2	2	0	0
CD1B	candidate cancer	1	1	0	0
CD1D	candidate cancer	2	1	0	0
CD200	candidate cancer	2	2	0	0
CD28	canonical cancer	4	1	0	0
CD2BP2	candidate cancer	2	1	0	0
CD300E	candidate cancer	1	1	0	0
CD36	candidate cancer	2	1	0	0
CD3G	candidate cancer	1	1	0	0
CD58	candidate cancer	5	1	0	0
CD70	candidate cancer	5	2	0	0
CD79A	canonical cancer	1	1	0	0
CD79B	canonical cancer	9	2	0	0
CD83	candidate cancer	2	1	0	0
CD86	candidate cancer	1	1	0	0
CDC20	candidate cancer	2	1	0	0
CDC23	candidate cancer	1	1	0	0
CDC25A	candidate cancer	1	1	0	0
CDC25C	candidate cancer	1	1	0	0
CDC27	candidate cancer	3	3	0	0
CDC37	candidate cancer	1	1	0	0
CDC37L1	candidate cancer	1	1	0	0
CDC42	candidate cancer	1	1	0	0
CDC42BPB	candidate cancer	1	1	0	0
CDC42BPG	candidate cancer	2	2	0	0
CDC5L	candidate cancer	1	1	0	0
CDC73	canonical cancer	2	2	0	0
CDH1	canonical cancer	25	4	0	0
CDH10	canonical cancer	6	4	0	0
CDH11	canonical cancer	1	1	0	0
CDH12	candidate cancer	1	1	0	0
CDH13	candidate cancer	1	1	0	0
CDH18	candidate cancer	1	1	0	0
CDH19	candidate cancer	1	1	0	0
CDH2	candidate cancer	1	1	0	0
CDH23	candidate cancer	2	1	0	0
CDH24	candidate cancer	1	1	0	0
CDH6	candidate cancer	1	1	0	0
CDH8	candidate cancer and healthy	1	1	1	1
CDH9	candidate cancer	2	2	0	0
CDHR1	candidate cancer	1	1	0	0
CDHR2	candidate cancer	1	1	0	0
CDHR3	candidate cancer	1	1	0	0
CDHR4	candidate cancer	1	1	0	0
CDK11A	candidate cancer	1	1	0	0
CDK12	canonical cancer	8	3	0	0
CDK13	candidate cancer	1	1	0	0
CDK14	candidate cancer	1	1	0	0
CDK4	canonical cancer	4	3	0	0
CDK6	canonical cancer	2	2	0	0
CDKN1A	canonical cancer and healthy	13	4	1	1
CDKN1B	canonical cancer	20	8	0	0
CDKN2A	canonical cancer and healthy	75	12	1	1
CDKN2AIP	candidate cancer	1	1	0	0
CDKN2B	candidate cancer	8	5	0	0
CDKN2C	canonical cancer	3	2	0	0
CDON	candidate cancer	1	1	0	0
CDX2	canonical cancer	1	1	0	0
CDX4	candidate cancer	1	1	0	0
CDYL	candidate cancer	1	1	0	0
CEACAM21	candidate cancer	1	1	0	0
CEBPA	canonical cancer	7	3	0	0
CELA1	candidate cancer	1	1	0	0
CELF1	candidate cancer	1	1	0	0
CELF4	candidate cancer	2	2	0	0
CENPF	candidate cancer	1	1	0	0
CENPJ	candidate cancer	1	1	0	0
CEP152	candidate cancer	1	1	0	0
CEP170	candidate cancer	1	1	0	0
CEP19	candidate cancer	1	1	0	0
CEP76	candidate cancer	1	1	0	0
CEP83	candidate cancer	2	2	0	0
CERS3	candidate cancer	1	1	0	0
CFAP20	candidate cancer	1	1	0	0
CFAP45	candidate cancer	1	1	0	0
CFAP47	candidate cancer	1	1	0	0
CFAP54	candidate cancer	1	1	0	0
CFAP70	candidate cancer	1	1	0	0
CFAP74	candidate cancer	1	1	0	0
CFHR2	candidate cancer	1	1	0	0
CGB2	candidate cancer	1	1	0	0
CGB5	candidate cancer	1	1	0	0
CHAF1B	candidate cancer	1	1	0	0
CHD1	candidate cancer	1	1	0	0
CHD2	canonical cancer and healthy	4	2	1	1
CHD3	candidate cancer	2	2	0	0
CHD4	canonical cancer and healthy	12	4	1	1
CHD5	candidate cancer	2	2	0	0
CHD6	candidate cancer	5	2	0	0
CHD7	candidate cancer	2	2	0	0
CHD8	candidate cancer	6	4	0	0
CHD9	candidate cancer	1	1	0	0
CHDH	candidate cancer	1	1	0	0
CHEK2	canonical cancer and healthy	8	6	2	2
CHGA	candidate cancer	1	1	0	0
CHKB	candidate cancer	1	1	0	0
CHL1	candidate cancer	1	1	0	0
CHMP2B	candidate cancer	1	1	0	0
CHPF2	candidate cancer	1	1	0	0
CHPT1	candidate cancer	1	1	0	0
CHRM5	candidate cancer	1	1	0	0
CHRNB2	candidate cancer	1	1	0	0
CHST1	candidate cancer	1	1	0	0
CHST10	candidate cancer	1	1	0	0
CIAO2A	candidate cancer	1	1	0	0
CIBAR2	candidate cancer	1	1	0	0
CIC	canonical cancer	8	4	0	0
CIITA	canonical cancer	5	3	0	0
CILK1	candidate cancer	1	1	0	0
CILP2	candidate cancer	1	1	0	0
CIPC	candidate cancer	1	1	0	0
CITED2	candidate cancer	1	1	0	0
CIZ1	candidate cancer	1	1	0	0
CLASP1	candidate cancer and healthy	1	1	1	1
CLASP2	candidate cancer	2	2	0	0
CLCN4	candidate cancer	1	1	0	0
CLCN7	candidate cancer	1	1	0	0
CLDN20	candidate cancer	1	1	0	0
CLEC19A	candidate cancer	1	1	0	0
CLEC4G	candidate cancer	1	1	0	0
CLIC5	candidate cancer	1	1	0	0
CLIP1	candidate cancer	2	2	0	0
CLIP2	candidate cancer	1	1	0	0
CLK3	candidate cancer	1	1	0	0
CLK4	candidate cancer	1	1	0	0
CLSTN2	candidate cancer	3	3	0	0
CLTCL1	canonical cancer	1	1	0	0
CLUAP1	candidate cancer	1	1	0	0
CMKLR1	candidate cancer	1	1	0	0
CMTR1	candidate cancer	1	1	0	0
CMTR2	candidate cancer	2	2	0	0
CNBD1	canonical cancer	2	1	0	0
CNDP2	candidate cancer	1	1	0	0
CNGA4	candidate cancer	1	1	0	0
CNKSR1	candidate cancer	1	1	0	0
CNOT1	candidate cancer	1	1	0	0
CNOT3	canonical cancer	6	4	0	0
CNOT9	candidate cancer	3	2	0	0
CNTLN	candidate cancer	1	1	0	0
CNTN1	candidate cancer	1	1	0	0
CNTN4	candidate cancer	1	1	0	0
CNTN6	candidate cancer	1	1	0	0
CNTNAP1	candidate cancer	1	1	0	0
CNTNAP2	candidate cancer	4	4	0	0
CNTNAP3	candidate cancer	1	1	0	0
CNTRL	candidate cancer	1	1	0	0
COIL	candidate cancer	1	1	0	0
COL11A1	candidate cancer	4	4	0	0
COL12A1	candidate cancer	1	1	0	0
COL14A1	candidate cancer	1	1	0	0
COL1A1	candidate cancer	1	1	0	0
COL1A2	candidate cancer	2	2	0	0
COL21A1	candidate cancer	1	1	0	0
COL22A1	candidate cancer and healthy	3	2	1	1
COL25A1	candidate cancer	1	1	0	0
COL28A1	candidate cancer	1	1	0	0
COL2A1	canonical cancer	1	1	0	0
COL3A1	candidate cancer	1	1	0	0
COL4A1	candidate cancer	1	1	0	0
COL4A2	candidate cancer	2	2	0	0
COL5A1	candidate cancer	4	3	0	0
COL5A3	candidate cancer	1	1	0	0
COL6A3	candidate cancer	2	1	0	0
COL6A6	candidate cancer	1	1	0	0
COL7A1	candidate cancer	1	1	0	0
COL9A2	candidate cancer	1	1	0	0
COPB2	candidate cancer	1	1	0	0
COQ10B	candidate cancer	1	1	0	0
COX7C	candidate cancer	1	1	0	0
CPEB1	candidate cancer	1	1	0	0
CPEB2	candidate cancer	1	1	0	0
CPEB4	candidate cancer	1	1	0	0
CPNE1	candidate cancer	1	1	0	0
CPNE5	candidate cancer	1	1	0	0
CPQ	candidate cancer	1	1	0	0
CPS1	candidate cancer	2	2	0	0
CPXM2	candidate cancer	1	1	0	0
CR1	candidate cancer	1	1	0	0
CRACD	candidate cancer	1	1	0	0
CRADD	candidate cancer	1	1	0	0
CRB1	candidate cancer	1	1	0	0
CRBN	candidate cancer	1	1	0	0
CREB3L3	candidate cancer	2	2	0	0
CREB3L4	candidate cancer	1	1	0	0
CREBBP	canonical cancer and healthy	26	10	1	1
CREBZF	candidate cancer	1	1	0	0
CRELD2	candidate cancer	1	1	0	0
CRISPLD1	candidate cancer	1	1	0	0
CRLF2	canonical cancer	1	1	0	0
CRP	candidate cancer	1	1	0	0
CRTAM	candidate cancer	1	1	0	0
CRTC1	canonical cancer	1	1	0	0
CSDE1	candidate cancer	3	3	0	0
CSF2RA	candidate cancer	1	1	0	0
CSF3R	canonical cancer	1	1	0	0
CSH1	candidate cancer	1	1	0	0
CSMD2	candidate cancer	1	1	0	0
CSMD3	candidate cancer	16	8	0	0
CSNK1A1	candidate cancer	1	1	0	0
CSNK1E	candidate cancer	1	1	0	0
CSNK2A1	candidate cancer	2	2	0	0
CSNK2B	candidate cancer	2	2	0	0
CSPG4	candidate cancer	1	1	0	0
CTCF	canonical cancer	18	5	0	0
CTCFL	candidate cancer	1	1	0	0
CTDNEP1	candidate cancer	4	2	0	0
CTIF	candidate cancer	1	1	0	0
CTNNA1	candidate cancer	1	1	0	0
CTNNA2	canonical cancer	3	2	0	0
CTNNA3	candidate cancer	1	1	0	0
CTNNB1	canonical cancer and healthy	53	11	1	1
CTNND1	canonical cancer	1	1	0	0
CTNND2	canonical cancer	1	1	0	0
CTSS	candidate cancer	1	1	0	0
CTU2	candidate cancer	1	1	0	0
CUBN	candidate cancer	1	1	0	0
CUL1	candidate cancer	2	2	0	0
CUL3	canonical cancer and healthy	5	4	1	1
CUL4B	candidate cancer	1	1	0	0
CUL7	candidate cancer	1	1	0	0
CUL9	candidate cancer	1	1	0	0
CUX1	canonical cancer	3	3	0	0
CWC22	candidate cancer	1	1	0	0
CWH43	candidate cancer	1	1	0	0
CX3CR1	candidate cancer	1	1	0	0
CXADR	candidate cancer	1	1	0	0
CXCR2	candidate cancer	1	1	0	0
CXCR4	canonical cancer	4	2	0	0
CXXC4	candidate cancer	1	1	0	0
CXXC5	candidate cancer	1	1	0	0
CYFIP1	candidate cancer	1	1	0	0
CYLC1	candidate cancer	1	1	0	0
CYLD	canonical cancer	5	4	0	0
CYP2A7	candidate cancer	2	2	0	0
CYP2C18	candidate cancer	1	1	0	0
CYP2C9	candidate cancer	1	1	0	0
CYP2E1	candidate cancer	1	1	0	0
CYP4A11	candidate cancer	1	1	0	0
CYP4B1	candidate cancer	1	1	0	0
CYP4F22	candidate cancer	2	2	0	0
CYP4Z1	candidate cancer	1	1	0	0
CYP7B1	candidate cancer	2	2	0	0
CYS1	candidate cancer	1	1	0	0
CYSLTR2	canonical cancer	3	2	0	0
DAAM1	candidate cancer	1	1	0	0
DAB1	candidate cancer	1	1	0	0
DAB2IP	candidate cancer	1	1	0	0
DACH1	candidate cancer	3	2	0	0
DACH2	candidate cancer	1	1	0	0
DAO	candidate cancer	1	1	0	0
DAXX	canonical cancer	8	6	0	0
DAZAP1	candidate cancer	1	1	0	0
DBI	candidate cancer	1	1	0	0
DBR1	candidate cancer	1	1	0	0
DCAF1	candidate cancer	1	1	0	0
DCAF12L2	canonical cancer	1	1	0	0
DCAF15	candidate cancer	1	1	0	0
DCAF4L2	candidate cancer	1	1	0	0
DCC	canonical cancer	2	2	0	0
DCHS1	candidate cancer	1	1	0	0
DCK	candidate cancer	1	1	0	0
DCLK1	candidate cancer	1	1	0	0
DCLRE1A	candidate cancer	1	1	0	0
DCLRE1C	candidate cancer	1	1	0	0
DCSTAMP	candidate cancer	1	1	0	0
DCTD	candidate cancer	1	1	0	0
DCTN1	candidate cancer	1	1	0	0
DDIT3	canonical cancer	1	1	0	0
DDR2	canonical cancer	3	3	0	0
DDX10	canonical cancer	1	1	0	0
DDX17	candidate cancer	1	1	0	0
DDX18	candidate cancer	1	1	0	0
DDX20	candidate cancer	1	1	0	0
DDX23	candidate cancer	1	1	0	0
DDX25	candidate cancer	1	1	0	0
DDX27	candidate cancer	1	1	0	0
DDX3X	canonical cancer and healthy	23	7	1	1
DDX41	candidate cancer	2	2	0	0
DDX5	canonical cancer	3	2	0	0
DDX50	candidate cancer	1	1	0	0
DDX51	candidate cancer	1	1	0	0
DDX54	candidate cancer	1	1	0	0
DDX55	candidate cancer	1	1	0	0
DDX58	candidate cancer	1	1	0	0
DDX60L	candidate cancer	1	1	0	0
DEFB115	candidate cancer	1	1	0	0
DEFB129	candidate cancer	1	1	0	0
DENND2B	candidate cancer	1	1	0	0
DENND4B	candidate cancer	1	1	0	0
DEPDC4	candidate cancer	1	1	0	0
DEPDC5	candidate cancer	1	1	0	0
DERL1	candidate cancer	1	1	0	0
DGAT2L6	candidate cancer	1	1	0	0
DGCR8	canonical cancer	2	1	0	0
DGKA	candidate cancer	1	1	0	0
DGKB	candidate cancer	1	1	0	0
DGKE	candidate cancer	1	1	0	0
DGKI	candidate cancer	3	2	0	0
DHRS1	candidate cancer	1	1	0	0
DHX15	candidate cancer	1	1	0	0
DHX16	candidate cancer	2	1	0	0
DHX30	candidate cancer	2	2	0	0
DHX35	candidate cancer	1	1	0	0
DHX36	candidate cancer	1	1	0	0
DHX58	candidate cancer	1	1	0	0
DHX9	candidate cancer	2	1	0	0
DIAPH1	candidate cancer	4	4	0	0
DIAPH2	candidate cancer	1	1	0	0
DICER1	canonical cancer	4	2	0	0
DIP2C	candidate cancer	2	2	0	0
DIS3	candidate cancer	7	3	0	0
DIS3L2	candidate cancer	1	1	0	0
DISP1	candidate cancer	1	1	0	0
DISP2	candidate cancer	1	1	0	0
DISP3	candidate cancer	1	1	0	0
DLC1	candidate cancer	1	1	0	0
DLEC1	candidate cancer	1	1	0	0
DLG2	candidate cancer	1	1	0	0
DLG3	candidate cancer	1	1	0	0
DLGAP5	candidate cancer	1	1	0	0
DLK1	candidate cancer	1	1	0	0
DLL1	candidate cancer	1	1	0	0
DMD	candidate cancer	6	3	0	0
DMXL1	candidate cancer	2	2	0	0
DMXL2	candidate cancer	1	1	0	0
DNAAF1	candidate cancer	1	1	0	0
DNAAF5	candidate cancer	1	1	0	0
DNAH1	candidate cancer	1	1	0	0
DNAH12	candidate cancer	2	2	0	0
DNAH14	candidate cancer	1	1	0	0
DNAH2	candidate cancer	1	1	0	0
DNAH3	candidate cancer	1	1	0	0
DNAH7	candidate cancer	3	2	0	0
DNAH8	candidate cancer	1	1	0	0
DNAH9	candidate cancer	4	3	0	0
DNAJB2	candidate cancer	1	1	0	0
DNAJB9	candidate cancer	1	1	0	0
DNAJC28	candidate cancer	1	1	0	0
DNER	candidate cancer	3	2	0	0
DNM2	canonical cancer	3	2	0	0
DNMBP	candidate cancer	1	1	0	0
DNMT1	canonical cancer	3	2	0	0
DNMT3A	canonical cancer and healthy	23	6	3	1
DNMT3B	candidate cancer	1	1	0	0
DOCK2	candidate cancer	3	3	0	0
DOCK4	candidate cancer	2	1	0	0
DOCK8	candidate cancer	1	1	0	0
DOK6	candidate cancer	1	1	0	0
DOT1L	candidate cancer	2	2	0	0
DPH3	candidate cancer	1	1	0	0
DPP6	candidate cancer	3	2	0	0
DPP7	candidate cancer	1	1	0	0
DPPA4	candidate cancer	1	1	0	0
DPY19L3	candidate cancer	1	1	0	0
DPYD	candidate cancer	1	1	0	0
DPYS	candidate cancer	1	1	0	0
DRD3	candidate cancer	1	1	0	0
DRD5	candidate cancer	2	2	0	0
DROSHA	canonical cancer	3	2	0	0
DSC1	candidate cancer	1	1	0	0
DSC3	candidate cancer	1	1	0	0
DSE	candidate cancer	1	1	0	0
DSEL	candidate cancer	1	1	0	0
DSG1	candidate cancer	1	1	0	0
DSG4	candidate cancer	2	2	0	0
DSP	candidate cancer	1	1	0	0
DSPP	candidate cancer and healthy	2	2	1	1
DST	candidate cancer	2	2	0	0
DTHD1	candidate cancer	1	1	0	0
DTL	candidate cancer	2	1	0	0
DTNA	candidate cancer	1	1	0	0
DTWD2	candidate cancer	1	1	0	0
DTX1	candidate cancer	3	2	0	0
DTX4	candidate cancer	1	1	0	0
DUSP16	candidate cancer	2	2	0	0
DUSP2	candidate cancer	2	1	0	0
DUSP7	candidate cancer	1	1	0	0
DUSP9	candidate cancer	2	2	0	0
DUXA	candidate cancer	1	1	0	0
DYNC1I1	candidate cancer	1	1	0	0
DYNLL1	candidate cancer	1	1	0	0
DYRK1A	candidate cancer	2	2	0	0
DYSF	candidate cancer	1	1	0	0
E2F2	candidate cancer	1	1	0	0
E2F3	candidate cancer	1	1	0	0
EAF2	candidate cancer	1	1	0	0
EBF1	canonical cancer	2	2	0	0
ECT2	candidate cancer	1	1	0	0
ECT2L	canonical cancer	2	2	0	0
EDAR	candidate cancer	1	1	0	0
EDC4	candidate cancer	1	1	0	0
EDEM1	candidate cancer	1	1	0	0
EDNRB	candidate cancer	1	1	0	0
EED	canonical cancer	4	4	0	0
EEF1A1	candidate cancer	4	3	0	0
EEF1D	candidate cancer	1	1	0	0
EEF2	candidate cancer	1	1	0	0
EEF2K	candidate cancer	1	1	0	0
EFHD1	candidate cancer	1	1	0	0
EFHD2	candidate cancer	1	1	0	0
EFTUD2	candidate cancer	1	1	0	0
EGFR	canonical cancer	26	6	0	0
EGR1	candidate cancer	3	2	0	0
EGR2	candidate cancer	3	1	0	0
EGR3	candidate cancer	2	1	0	0
EI24	candidate cancer	1	1	0	0
EIF1AX	canonical cancer	8	4	0	0
EIF2AK1	candidate cancer	1	1	0	0
EIF2AK3	candidate cancer	1	1	0	0
EIF2AK4	candidate cancer	1	1	0	0
EIF2S2	candidate cancer	2	1	0	0
EIF3A	candidate cancer	1	1	0	0
EIF3G	candidate cancer	2	2	0	0
EIF4A1	candidate cancer	2	1	0	0
EIF4A2	candidate cancer	2	2	0	0
EIF5A	candidate cancer	1	1	0	0
ELAVL1	candidate cancer	1	1	0	0
ELAVL2	candidate cancer	2	2	0	0
ELAVL3	candidate cancer	1	1	0	0
ELAVL4	candidate cancer	1	1	0	0
ELF1	candidate cancer	1	1	0	0
ELF3	canonical cancer and healthy	19	5	1	1
ELF4	canonical cancer	2	2	0	0
ELF5	candidate cancer	1	1	0	0
ELL	canonical cancer	1	1	0	0
ELMO1	candidate cancer	2	2	0	0
ELMO3	candidate cancer	1	1	0	0
ELN	candidate cancer	1	1	0	0
ELOC	candidate cancer	4	2	0	0
ELOF1	candidate cancer	1	1	0	0
ELOVL3	candidate cancer	1	1	0	0
EMG1	candidate cancer	1	1	0	0
EML4	candidate cancer	1	1	0	0
EML5	candidate cancer	1	1	0	0
EN1	candidate cancer	1	1	0	0
EN2	candidate cancer	1	1	0	0
ENC1	candidate cancer	1	1	0	0
ENTPD6	candidate cancer	1	1	0	0
EOMES	candidate cancer	1	1	0	0
EP300	canonical cancer and healthy	28	10	1	1
EP400	candidate cancer and healthy	1	1	1	1
EPAS1	canonical cancer	2	2	0	0
EPB41	candidate cancer	1	1	0	0
EPB41L3	candidate cancer	3	3	0	0
EPC1	candidate cancer	1	1	0	0
EPG5	candidate cancer	1	1	0	0
EPHA1	candidate cancer	1	1	0	0
EPHA2	candidate cancer	5	2	0	0
EPHA3	canonical cancer	8	4	0	0
EPHA4	candidate cancer	1	1	0	0
EPHA5	candidate cancer	5	3	0	0
EPHA6	candidate cancer	3	3	0	0
EPHA7	canonical cancer	5	5	0	0
EPHB1	candidate cancer	3	3	0	0
EPHB4	candidate cancer	1	1	0	0
EPHB6	candidate cancer	1	1	0	0
EPPK1	candidate cancer	3	3	0	0
EPRS1	candidate cancer	1	1	0	0
EPS8L1	candidate cancer	1	1	0	0
EPYC	candidate cancer	1	1	0	0
ERBB2	canonical cancer and healthy	28	10	4	2
ERBB3	canonical cancer and healthy	20	6	2	2
ERBB4	canonical cancer	12	7	0	0
ERBIN	candidate cancer	1	1	0	0
ERCC2	canonical cancer and healthy	8	2	1	1
ERCC4	canonical cancer	2	2	0	0
ERCC6	candidate cancer	1	1	0	0
ERCC6L2	candidate cancer	1	1	0	0
ERF	candidate cancer	1	1	0	0
ERG	canonical cancer	5	4	0	0
ERGIC3	candidate cancer	2	2	0	0
ERI1	candidate cancer	1	1	0	0
ERN2	candidate cancer	1	1	0	0
ERRFI1	candidate cancer	1	1	0	0
ESPL1	candidate cancer	3	1	0	0
ESR1	canonical cancer	8	2	0	0
ESRRG	candidate cancer	1	1	0	0
ETNK1	canonical cancer	1	1	0	0
ETS1	candidate cancer	3	1	0	0
ETV3	candidate cancer	1	1	0	0
ETV6	canonical cancer	7	4	0	0
EVC2	candidate cancer	1	1	0	0
EVI2A	candidate cancer	1	1	0	0
EVPL	candidate cancer	1	1	0	0
EWSR1	canonical cancer	1	1	0	0
EXOC2	candidate cancer	1	1	0	0
EXOC7	candidate cancer	1	1	0	0
EXOC8	candidate cancer	1	1	0	0
EXPH5	candidate cancer	1	1	0	0
EXT2	canonical cancer	1	1	0	0
EYA1	candidate cancer	1	1	0	0
EYA4	candidate cancer	1	1	0	0
EYS	candidate cancer	2	2	0	0
EZH1	candidate cancer	1	1	0	0
EZH2	canonical cancer	23	6	0	0
EZR	candidate cancer	1	1	0	0
F5	candidate cancer	2	2	0	0
F8	candidate cancer	1	1	0	0
FAAH2	candidate cancer	2	2	0	0
FAHD2B	candidate cancer	1	1	0	0
FAM111A	candidate cancer	1	1	0	0
FAM111B	candidate cancer	1	1	0	0
FAM117A	candidate cancer	1	1	0	0
FAM117B	candidate cancer	1	1	0	0
FAM118B	candidate cancer	1	1	0	0
FAM126B	candidate cancer	1	1	0	0
FAM133A	candidate cancer	2	2	0	0
FAM135B	canonical cancer	4	4	0	0
FAM166A	candidate cancer	1	1	0	0
FAM167A	candidate cancer	1	1	0	0
FAM171A1	candidate cancer	1	1	0	0
FAM171B	candidate cancer	1	1	0	0
FAM177B	candidate cancer	1	1	0	0
FAM221B	candidate cancer	1	1	0	0
FAM227B	candidate cancer	1	1	0	0
FAM234A	candidate cancer	1	1	0	0
FAM241A	candidate cancer	1	1	0	0
FAM50A	candidate cancer	1	1	0	0
FAM72D	candidate cancer	1	1	0	0
FAM78B	candidate cancer	1	1	0	0
FAM83B	candidate cancer	1	1	0	0
FANCA	canonical cancer	4	4	0	0
FANCM	candidate cancer	1	1	0	0
FANK1	candidate cancer	1	1	0	0
FAS	canonical cancer	4	2	0	0
FAT1	canonical cancer and healthy	19	6	5	4
FAT2	candidate cancer	6	5	0	0
FAT3	canonical cancer	9	7	0	0
FAT4	canonical cancer	8	5	0	0
FBF1	candidate cancer and healthy	9	2	1	1
FBH1	candidate cancer	2	1	0	0
FBLN1	candidate cancer	1	1	0	0
FBLN2	canonical cancer	1	1	0	0
FBN2	candidate cancer and healthy	1	1	1	1
FBN3	candidate cancer	1	1	0	0
FBRSL1	candidate cancer	1	1	0	0
FBXL17	candidate cancer	1	1	0	0
FBXO11	canonical cancer	6	4	0	0
FBXO28	candidate cancer	1	1	0	0
FBXO31	candidate cancer	2	2	0	0
FBXO32	candidate cancer	1	1	0	0
FBXO40	candidate cancer	1	1	0	0
FBXO5	candidate cancer	2	2	0	0
FBXO9	candidate cancer	1	1	0	0
FBXW5	candidate cancer	1	1	0	0
FBXW7	canonical cancer and healthy	54	11	4	2
FCER1A	candidate cancer	1	1	0	0
FCF1	candidate cancer	1	1	0	0
FCGR3A	candidate cancer	1	1	0	0
FCRL1	candidate cancer	1	1	0	0
FCSK	candidate cancer	1	1	0	0
FDX1	candidate cancer	2	2	0	0
FDXR	candidate cancer	1	1	0	0
FEM1A	candidate cancer	1	1	0	0
FEN1	canonical cancer	1	1	0	0
FERD3L	candidate cancer	1	1	0	0
FGA	candidate cancer	1	1	0	0
FGB	candidate cancer	1	1	0	0
FGF19	candidate cancer	2	1	0	0
FGF2	candidate cancer	1	1	0	0
FGF5	candidate cancer	1	1	0	0
FGFBP1	candidate cancer	1	1	0	0
FGFR1	canonical cancer	10	6	0	0
FGFR2	canonical cancer and healthy	12	6	2	1
FGFR3	canonical cancer	14	7	0	0
FGFR4	canonical cancer	2	2	0	0
FH	canonical cancer	2	1	0	0
FHOD1	candidate cancer	1	1	0	0
FIGNL1	candidate cancer	1	1	0	0
FILIP1L	candidate cancer	1	1	0	0
FIZ1	candidate cancer	1	1	0	0
FLCN	canonical cancer	1	1	0	0
FLG	candidate cancer	5	5	0	0
FLI1	canonical cancer	1	1	0	0
FLII	candidate cancer	1	1	0	0
FLNA	canonical cancer	2	2	0	0
FLRT2	candidate cancer	1	1	0	0
FLT1	candidate cancer	1	1	0	0
FLT3	canonical cancer	16	4	0	0
FLT4	canonical cancer	1	1	0	0
FLYWCH1	candidate cancer	1	1	0	0
FMN2	candidate cancer	5	4	0	0
FMNL3	candidate cancer	1	1	0	0
FMR1	candidate cancer	1	1	0	0
FN3KRP	candidate cancer	1	1	0	0
FNBP1L	candidate cancer	1	1	0	0
FOLH1	candidate cancer	1	1	0	0
FOXA1	canonical cancer	14	3	0	0
FOXA2	candidate cancer and healthy	4	2	1	1
FOXB2	candidate cancer	1	1	0	0
FOXE1	candidate cancer	1	1	0	0
FOXK1	candidate cancer	1	1	0	0
FOXK2	candidate cancer	1	1	0	0
FOXL2	canonical cancer	1	1	0	0
FOXM1	candidate cancer	1	1	0	0
FOXO1	canonical cancer	3	1	0	0
FOXO3	canonical cancer	1	1	0	0
FOXP1	canonical cancer	2	1	0	0
FOXP2	candidate cancer	2	1	0	0
FOXQ1	candidate cancer and healthy	4	2	1	1
FOXR2	candidate cancer	1	1	0	0
FPR1	candidate cancer	1	1	0	0
FRA10AC1	candidate cancer	1	1	0	0
FREM2	candidate cancer	1	1	0	0
FRG1	candidate cancer	2	1	0	0
FRG2B	candidate cancer	1	1	0	0
FRMD7	candidate cancer	2	2	0	0
FRMD8	candidate cancer	1	1	0	0
FRMPD2	candidate cancer	1	1	0	0
FRMPD4	candidate cancer	1	1	0	0
FSCB	candidate cancer	1	1	0	0
FSHR	candidate cancer	1	1	0	0
FSIP1	candidate cancer	1	1	0	0
FSIP2	candidate cancer	1	1	0	0
FSTL5	candidate cancer	3	3	0	0
FTCD	candidate cancer	1	1	0	0
FTH1	candidate cancer	2	1	0	0
FTO	candidate cancer	1	1	0	0
FUBP1	canonical cancer	9	3	0	0
FUBP3	candidate cancer	2	1	0	0
FXR1	candidate cancer	2	2	0	0
FXYD3	candidate cancer	1	1	0	0
FYB2	candidate cancer	1	1	0	0
FYN	candidate cancer	2	1	0	0
FZD1	candidate cancer	1	1	0	0
FZD3	candidate cancer	2	2	0	0
G2E3	candidate cancer	1	1	0	0
G3BP1	candidate cancer	1	1	0	0
G3BP2	candidate cancer	1	1	0	0
G6PC	candidate cancer	2	1	0	0
GAB3	candidate cancer	1	1	0	0
GABRA1	candidate cancer	3	3	0	0
GABRA2	candidate cancer	1	1	0	0
GABRA6	candidate cancer	4	3	0	0
GABRB2	candidate cancer	3	3	0	0
GABRG1	candidate cancer	1	1	0	0
GAL3ST1	candidate cancer	1	1	0	0
GALNS	candidate cancer	1	1	0	0
GALNT13	candidate cancer	1	1	0	0
GALNTL5	candidate cancer	1	1	0	0
GALNTL6	candidate cancer	1	1	0	0
GATA1	canonical cancer	1	1	0	0
GATA2	canonical cancer	5	3	0	0
GATA3	canonical cancer	23	6	0	0
GATA4	candidate cancer	1	1	0	0
GATA6	candidate cancer	1	1	0	0
GATAD1	candidate cancer	1	1	0	0
GATM	candidate cancer	1	1	0	0
GBE1	candidate cancer	1	1	0	0
GCC2	candidate cancer	1	1	0	0
GCNA	healthy	0	0	1	1
GCSAML	candidate cancer	2	2	0	0
GDF5	candidate cancer	2	2	0	0
GFRA1	candidate cancer	1	1	0	0
GFRAL	candidate cancer	1	1	0	0
GGA3	candidate cancer	1	1	0	0
GGCT	candidate cancer	1	1	0	0
GIGYF2	candidate cancer	3	3	0	0
GIMAP4	candidate cancer	1	1	0	0
GINS1	candidate cancer	1	1	0	0
GLI3	candidate cancer	5	4	0	0
GLIPR1L2	candidate cancer	1	1	0	0
GLIPR2	candidate cancer	1	1	0	0
GLIS2	candidate cancer	1	1	0	0
GLRA3	candidate cancer	1	1	0	0
GLS2	candidate cancer	1	1	0	0
GLT8D2	candidate cancer	1	1	0	0
GLYAT	candidate cancer	1	1	0	0
GLYR1	candidate cancer	1	1	0	0
GMFB	candidate cancer	1	1	0	0
GML	candidate cancer	2	2	0	0
GNA11	canonical cancer	4	2	0	0
GNA12	candidate cancer	1	1	0	0
GNA13	candidate cancer and healthy	11	3	1	1
GNA14	candidate cancer	1	1	0	0
GNA15	candidate cancer	2	2	0	0
GNAI1	candidate cancer	1	1	0	0
GNAI2	candidate cancer	3	2	0	0
GNAQ	canonical cancer	5	2	0	0
GNAS	canonical cancer and healthy	17	8	2	1
GNAT1	candidate cancer	1	1	0	0
GNB1	candidate cancer and healthy	3	3	1	1
GNG2	candidate cancer	1	1	0	0
GNG3	candidate cancer	1	1	0	0
GNG7	candidate cancer	1	1	0	0
GNPTAB	candidate cancer	1	1	0	0
GOLGA2	candidate cancer	1	1	0	0
GOLGA6L6	candidate cancer	1	1	0	0
GOLGB1	candidate cancer	1	1	0	0
GOPC	candidate cancer	1	1	0	0
GORASP1	candidate cancer	1	1	0	0
GOT1	candidate cancer	1	1	0	0
GPAM	candidate cancer	1	1	0	0
GPAT4	candidate cancer	1	1	0	0
GPATCH4	candidate cancer	1	1	0	0
GPATCH8	candidate cancer	2	2	0	0
GPC5	canonical cancer	1	1	0	0
GPC6	candidate cancer	1	1	0	0
GPR107	candidate cancer	1	1	0	0
GPR141	candidate cancer	1	1	0	0
GPR174	candidate cancer	1	1	0	0
GPR183	candidate cancer	2	1	0	0
GPR32	candidate cancer	1	1	0	0
GPR50	candidate cancer	1	1	0	0
GPRIN1	candidate cancer	1	1	0	0
GPRIN2	candidate cancer	1	1	0	0
GPS1	candidate cancer	1	1	0	0
GPS2	candidate cancer	7	3	0	0
GPX1	candidate cancer	1	1	0	0
GPX5	candidate cancer	1	1	0	0
GRAMD1B	candidate cancer	1	1	0	0
GRB2	candidate cancer	1	1	0	0
GRHL2	candidate cancer	1	1	0	0
GRHPR	candidate cancer	2	2	0	0
GRIA2	candidate cancer	2	2	0	0
GRIA3	candidate cancer	2	2	0	0
GRID1	candidate cancer	1	1	0	0
GRIK2	candidate cancer	1	1	0	0
GRIK3	candidate cancer	1	1	0	0
GRIK5	candidate cancer	1	1	0	0
GRIN1	candidate cancer	1	1	0	0
GRIN2A	canonical cancer	3	3	0	0
GRIN2D	candidate cancer	2	1	0	0
GRM1	candidate cancer	4	3	0	0
GRM3	canonical cancer	2	2	0	0
GRM5	candidate cancer	1	1	0	0
GRM8	candidate cancer	4	3	0	0
GRSF1	candidate cancer	1	1	0	0
GSDMA	candidate cancer	1	1	0	0
GSDMC	candidate cancer	1	1	0	0
GSDME	candidate cancer	1	1	0	0
GSK3A	candidate cancer	1	1	0	0
GSTA4	candidate cancer	1	1	0	0
GSTM5	candidate cancer	1	1	0	0
GTF2B	candidate cancer	1	1	0	0
GTF2I	candidate cancer	3	2	0	0
GUCY1A2	candidate cancer	1	1	0	0
GUSB	candidate cancer	1	1	0	0
GXYLT1	candidate cancer	3	3	0	0
GYPC	candidate cancer	1	1	0	0
H1-2	candidate cancer	9	3	0	0
H1-3	candidate cancer	3	1	0	0
H1-4	candidate cancer	11	2	0	0
H1-5	candidate cancer	4	1	0	0
H1-8	candidate cancer	1	1	0	0
H2AC11	candidate cancer	2	1	0	0
H2AC16	candidate cancer	2	1	0	0
H2AC17	candidate cancer	4	3	0	0
H2AC20	candidate cancer	1	1	0	0
H2AC6	candidate cancer	2	2	0	0
H2AC7	candidate cancer	1	1	0	0
H2AZ2	candidate cancer	1	1	0	0
H2BC11	candidate cancer	2	2	0	0
H2BC12	candidate cancer	3	1	0	0
H2BC17	candidate cancer	2	2	0	0
H2BC3	candidate cancer	1	1	0	0
H2BC5	candidate cancer	3	2	0	0
H2BC7	candidate cancer	1	1	0	0
H2BC8	candidate cancer	2	2	0	0
H2BC9	candidate cancer	1	1	0	0
H3-5	candidate cancer	3	2	0	0
H3C10	candidate cancer	2	2	0	0
H3C11	candidate cancer	1	1	0	0
H3C12	candidate cancer	1	1	0	0
H3C2	canonical cancer	10	7	0	0
H3C3	candidate cancer	2	1	0	0
H3C4	candidate cancer	2	1	0	0
H3C8	candidate cancer	1	1	0	0
H3F3A	canonical cancer	10	4	0	0
H3F3B	canonical cancer	1	1	0	0
H4C11	candidate cancer	1	1	0	0
H4C2	candidate cancer	1	1	0	0
H4C4	candidate cancer	2	2	0	0
H4C5	candidate cancer	1	1	0	0
H4C8	candidate cancer	1	1	0	0
HAPLN1	candidate cancer	1	1	0	0
HAVCR1	candidate cancer	1	1	0	0
HAX1	candidate cancer	1	1	0	0
HCFC2	candidate cancer	1	1	0	0
HCN1	candidate cancer	1	1	0	0
HDAC1	candidate cancer	1	1	0	0
HDAC2	candidate cancer	2	2	0	0
HDAC7	candidate cancer	1	1	0	0
HDAC9	candidate cancer	2	2	0	0
HEATR1	candidate cancer and healthy	1	1	1	1
HECTD1	candidate cancer	1	1	0	0
HECW1	candidate cancer	1	1	0	0
HECW2	candidate cancer	2	2	0	0
HELZ2	candidate cancer	1	1	0	0
HEPACAM2	candidate cancer	1	1	0	0
HERC1	candidate cancer	1	1	0	0
HERC2	candidate cancer	3	3	0	0
HES1	candidate cancer	3	2	0	0
HEXA	candidate cancer	1	1	0	0
HGF	candidate cancer	3	1	0	0
HHAT	candidate cancer	1	1	0	0
HHLA2	candidate cancer	1	1	0	0
HIKESHI	candidate cancer	1	1	0	0
HINFP	candidate cancer	1	1	0	0
HIPK2	candidate cancer	1	1	0	0
HIVEP1	candidate cancer	1	1	0	0
HK3	candidate cancer	1	1	0	0
HLA-A	candidate cancer	12	6	0	0
HLA-B	candidate cancer	7	3	0	0
HLA-DQA1	candidate cancer	1	1	0	0
HLA-DRB1	candidate cancer	2	2	0	0
HLA-DRB5	candidate cancer	2	2	0	0
HLA-F	candidate cancer	1	1	0	0
HLTF	candidate cancer	1	1	0	0
HM13	candidate cancer	1	1	0	0
HMCN1	candidate cancer	7	5	0	0
HMGB1	candidate cancer	1	1	0	0
HNF1A	canonical cancer	1	1	0	0
HNF1B	candidate cancer	1	1	0	0
HNF4A	candidate cancer	1	1	0	0
HNRNPA2B1	canonical cancer	2	2	0	0
HNRNPA3	candidate cancer	1	1	0	0
HNRNPC	candidate cancer	1	1	0	0
HNRNPCL1	candidate cancer	1	1	0	0
HNRNPD	candidate cancer	2	2	0	0
HNRNPDL	candidate cancer	1	1	0	0
HNRNPH3	candidate cancer	1	1	0	0
HNRNPK	candidate cancer	2	2	0	0
HNRNPL	candidate cancer	1	1	0	0
HNRNPU	candidate cancer	2	1	0	0
HORMAD1	candidate cancer	1	1	0	0
HOXA10	candidate cancer	1	1	0	0
HOXA11	canonical cancer	1	1	0	0
HOXA7	candidate cancer	1	1	0	0
HOXC13	canonical cancer	1	1	0	0
HOXC6	candidate cancer	1	1	0	0
HPD	candidate cancer	1	1	0	0
HPSE2	candidate cancer	1	1	0	0
HRAS	canonical cancer	27	10	0	0
HRH4	candidate cancer	1	1	0	0
HRNR	candidate cancer	1	1	0	0
HS1BP3	candidate cancer	1	1	0	0
HS2ST1	candidate cancer	1	1	0	0
HSBP1	candidate cancer	1	1	0	0
HSF1	candidate cancer	1	1	0	0
HSP90AB1	candidate cancer	1	1	0	0
HSPA1L	candidate cancer	1	1	0	0
HSPA4	candidate cancer	1	1	0	0
HSPG2	candidate cancer	1	1	0	0
HTR1E	candidate cancer	1	1	0	0
HTR3C	candidate cancer	1	1	0	0
HTR7	candidate cancer	1	1	0	0
HTRA1	candidate cancer	1	1	0	0
HUWE1	candidate cancer	2	2	0	0
HVCN1	candidate cancer	1	1	0	0
HYDIN	candidate cancer	3	2	0	0
ICAM3	candidate cancer	1	1	0	0
ICAM4	candidate cancer	1	1	0	0
ID3	canonical cancer	7	3	0	0
IDH1	canonical cancer	32	8	0	0
IDH2	canonical cancer	19	6	0	0
IFI27	candidate cancer	1	1	0	0
IFI44L	candidate cancer	1	1	0	0
IFIT3	candidate cancer	1	1	0	0
IFITM2	candidate cancer	1	1	0	0
IFITM3	candidate cancer	1	1	0	0
IFT140	candidate cancer	1	1	0	0
IGDCC4	candidate cancer	1	1	0	0
IGF1R	candidate cancer	3	2	0	0
IGF2	candidate cancer	1	1	0	0
IGF2BP3	candidate cancer	1	1	0	0
IGF2R	candidate cancer	2	2	0	0
IGFN1	candidate cancer and healthy	1	1	1	1
IGLL5	candidate cancer	7	2	0	0
IGSF10	candidate cancer	2	1	0	0
IKBKB	canonical cancer	3	3	0	0
IKZF1	canonical cancer	5	2	0	0
IKZF2	candidate cancer	1	1	0	0
IKZF3	candidate cancer	7	2	0	0
IL13RA1	candidate cancer	1	1	0	0
IL18RAP	candidate cancer	1	1	0	0
IL1A	candidate cancer	1	1	0	0
IL1B	candidate cancer	1	1	0	0
IL1RL1	candidate cancer	1	1	0	0
IL22	candidate cancer	1	1	0	0
IL2RG	candidate cancer	1	1	0	0
IL36A	candidate cancer	1	1	0	0
IL4R	candidate cancer	1	1	0	0
IL6ST	canonical cancer	3	2	0	0
IL7R	canonical cancer	6	5	0	0
IMMP2L	candidate cancer	1	1	0	0
IMP4	candidate cancer	1	1	0	0
IMPG2	candidate cancer	2	2	0	0
ING1	candidate cancer	3	2	0	0
INHBA	candidate cancer	2	1	0	0
INO80	candidate cancer	1	1	0	0
INPP4A	candidate cancer	2	2	0	0
INPP4B	candidate cancer	1	1	0	0
INPP5J	candidate cancer	1	1	0	0
INPPL1	candidate cancer	2	1	0	0
INSR	candidate cancer	1	1	0	0
INSYN2B	candidate cancer	1	1	0	0
INTS12	candidate cancer	1	1	0	0
INTS4	candidate cancer	1	1	0	0
INTS6L	candidate cancer	1	1	0	0
INTS7	candidate cancer	1	1	0	0
IPO4	candidate cancer	1	1	0	0
IPO5	candidate cancer	1	1	0	0
IPO7	candidate cancer	1	1	0	0
IQCB1	candidate cancer	1	1	0	0
IQCG	candidate cancer	1	1	0	0
IQGAP1	candidate cancer	1	1	0	0
IQGAP2	candidate cancer	1	1	0	0
IRAG1	candidate cancer	1	1	0	0
IRAG2	candidate cancer	1	1	0	0
IRAK4	candidate cancer	2	2	0	0
IRF1	candidate cancer	2	2	0	0
IRF2	candidate cancer	2	2	0	0
IRF2BP2	candidate cancer	3	2	0	0
IRF4	canonical cancer	6	3	0	0
IRF5	candidate cancer	1	1	0	0
IRF6	candidate cancer	5	4	0	0
IRF7	candidate cancer	1	1	0	0
IRF8	candidate cancer	3	1	0	0
IRS1	candidate cancer	2	2	0	0
IRS2	candidate cancer	1	1	0	0
IRS4	canonical cancer	1	1	0	0
IRX6	candidate cancer	1	1	0	0
ISCA2	candidate cancer	1	1	0	0
ISOC2	candidate cancer	1	1	0	0
ITCH	candidate cancer	1	1	0	0
ITGA4	candidate cancer	2	1	0	0
ITGAE	candidate cancer	1	1	0	0
ITGB7	candidate cancer	1	1	0	0
ITIH1	candidate cancer	1	1	0	0
ITK	candidate cancer	2	2	0	0
ITLN1	candidate cancer	1	1	0	0
ITPKB	candidate cancer	2	2	0	0
ITPR3	candidate cancer	1	1	0	0
ITPRID1	candidate cancer	1	1	0	0
IWS1	candidate cancer	2	1	0	0
JAG1	candidate cancer	3	3	0	0
JAK1	canonical cancer	5	5	0	0
JAK2	canonical cancer and healthy	6	4	2	1
JAK3	canonical cancer	6	3	0	0
JAKMIP2	candidate cancer	2	2	0	0
JMJD1C	candidate cancer	1	1	0	0
KALRN	candidate cancer	2	2	0	0
KANSL1	candidate cancer	5	3	0	0
KARS1	candidate cancer	1	1	0	0
KASH5	candidate cancer	1	1	0	0
KAT6A	canonical cancer	1	1	0	0
KATNB1	candidate cancer	1	1	0	0
KBTBD11	candidate cancer	1	1	0	0
KBTBD4	candidate cancer	1	1	0	0
KBTBD8	candidate cancer	1	1	0	0
KCNA4	candidate cancer	1	1	0	0
KCNA6	candidate cancer	1	1	0	0
KCNAB1	candidate cancer	1	1	0	0
KCNB2	candidate cancer	1	1	0	0
KCNH2	candidate cancer	1	1	0	0
KCNH5	candidate cancer	1	1	0	0
KCNJ9	candidate cancer	1	1	0	0
KCNK1	candidate cancer	1	1	0	0
KCNK10	candidate cancer	1	1	0	0
KCNN2	candidate cancer	1	1	0	0
KCNN3	candidate cancer	2	2	0	0
KCNQ3	candidate cancer	3	2	0	0
KCNQ5	candidate cancer	1	1	0	0
KCNT2	candidate cancer	1	1	0	0
KCNU1	candidate cancer	1	1	0	0
KCTD2	candidate cancer	1	1	0	0
KCTD7	candidate cancer	1	1	0	0
KCTD8	candidate cancer	1	1	0	0
KDELR1	candidate cancer	1	1	0	0
KDM1A	candidate cancer	1	1	0	0
KDM1B	candidate cancer	2	1	0	0
KDM2A	candidate cancer	1	1	0	0
KDM2B	candidate cancer	1	1	0	0
KDM5A	canonical cancer	2	1	0	0
KDM5C	canonical cancer	12	2	0	0
KDM6A	canonical cancer and healthy	42	11	1	1
KDR	canonical cancer	5	4	0	0
KEAP1	canonical cancer	17	4	0	0
KEL	candidate cancer	4	2	0	0
KHDC3L	candidate cancer	1	1	0	0
KHDRBS2	candidate cancer	1	1	0	0
KHSRP	candidate cancer	1	1	0	0
KIF13A	candidate cancer	1	1	0	0
KIF16B	candidate cancer	1	1	0	0
KIF1A	candidate cancer	1	1	0	0
KIF1B	candidate cancer	1	1	0	0
KIF21A	candidate cancer	1	1	0	0
KIF21B	candidate cancer	1	1	0	0
KIF27	candidate cancer	1	1	0	0
KIF2B	candidate cancer	1	1	0	0
KIFC3	candidate cancer	1	1	0	0
KIN	candidate cancer	1	1	0	0
KIR3DL1	candidate cancer	1	1	0	0
KIT	canonical cancer	19	8	0	0
KLF2	candidate cancer	1	1	0	0
KLF4	canonical cancer	2	2	0	0
KLF5	candidate cancer and healthy	5	3	1	1
KLF6	canonical cancer	1	1	0	0
KLHDC4	candidate cancer	1	1	0	0
KLHL10	candidate cancer	1	1	0	0
KLHL11	candidate cancer	1	1	0	0
KLHL17	candidate cancer	1	1	0	0
KLHL5	candidate cancer	1	1	0	0
KLHL6	candidate cancer	7	2	0	0
KLHL8	candidate cancer	1	1	0	0
KLK1	candidate cancer	1	1	0	0
KLK3	candidate cancer	1	1	0	0
KLK6	candidate cancer	1	1	0	0
KLK7	candidate cancer	1	1	0	0
KMO	candidate cancer	1	1	0	0
KMT2A	canonical cancer	14	6	0	0
KMT2B	candidate cancer	5	3	0	0
KMT2C	canonical cancer	44	11	0	0
KMT2D	canonical cancer and healthy	52	11	3	3
KMT2E	candidate cancer	2	1	0	0
KNDC1	candidate cancer	1	1	0	0
KNSTRN	canonical cancer	2	1	0	0
KPNB1	candidate cancer	1	1	0	0
KRAS	canonical cancer and healthy	100	13	5	1
KRCC1	candidate cancer	1	1	0	0
KREMEN1	candidate cancer	1	1	0	0
KRT13	candidate cancer	1	1	0	0
KRT15	candidate cancer	1	1	0	0
KRT222	candidate cancer	2	1	0	0
KRT84	candidate cancer	1	1	0	0
KRTAP12-1	candidate cancer	1	1	0	0
KRTAP13-3	candidate cancer	1	1	0	0
KRTAP20-2	candidate cancer	1	1	0	0
KRTAP4-3	candidate cancer	2	2	0	0
KRTAP4-5	candidate cancer	1	1	0	0
KRTAP5-11	candidate cancer	1	1	0	0
KRTAP5-5	candidate cancer	1	1	0	0
KTN1	candidate cancer	1	1	0	0
LAMA2	candidate cancer	2	2	0	0
LAMA3	candidate cancer	1	1	0	0
LAMA4	candidate cancer	4	2	0	0
LAMB1	candidate cancer	1	1	0	0
LAMC1	candidate cancer	1	1	0	0
LAPTM4A	candidate cancer	1	1	0	0
LAPTM4B	candidate cancer	1	1	0	0
LARP1	candidate cancer	1	1	0	0
LARP4B	canonical cancer	1	1	0	0
LARP7	candidate cancer	1	1	0	0
LATS1	canonical cancer	3	3	0	0
LATS2	canonical cancer	3	3	0	0
LBP	candidate cancer	1	1	0	0
LCE1D	candidate cancer	1	1	0	0
LCE4A	candidate cancer	1	1	0	0
LCTL	candidate cancer	1	1	0	0
LDB1	candidate cancer	2	2	0	0
LDHAL6A	candidate cancer	1	1	0	0
LDLRAD1	candidate cancer	1	1	0	0
LEF1	canonical cancer	1	1	0	0
LEMD2	candidate cancer	1	1	0	0
LEMD3	candidate cancer	2	2	0	0
LEPR	candidate cancer	1	1	0	0
LEPROTL1	canonical cancer	4	3	0	0
LETM1	candidate cancer	1	1	0	0
LFNG	candidate cancer	1	1	0	0
LGALS1	candidate cancer	1	1	0	0
LGSN	candidate cancer	1	1	0	0
LIFR	candidate cancer	1	1	0	0
LILRB1	candidate cancer	1	1	0	0
LILRB2	candidate cancer	1	1	0	0
LIMCH1	candidate cancer	1	1	0	0
LIMD2	candidate cancer	1	1	0	0
LIMK1	candidate cancer	1	1	0	0
LIN7A	candidate cancer	1	1	0	0
LLGL1	candidate cancer	1	1	0	0
LLGL2	candidate cancer	1	1	0	0
LMCD1	candidate cancer	1	1	0	0
LMNTD2	candidate cancer	1	1	0	0
LMO2	canonical cancer	1	1	0	0
LMX1A	candidate cancer	1	1	0	0
LONRF1	candidate cancer	1	1	0	0
LONRF3	candidate cancer	1	1	0	0
LOXHD1	candidate cancer	1	1	0	0
LPAR1	candidate cancer	1	1	0	0
LPAR3	candidate cancer	1	1	0	0
LPAR4	candidate cancer	1	1	0	0
LPP	canonical cancer	2	2	0	0
LRFN2	candidate cancer	1	1	0	0
LRFN5	candidate cancer	3	3	0	0
LRIG1	candidate cancer	1	1	0	0
LRIG2	candidate cancer	1	1	0	0
LRP1	candidate cancer	1	1	0	0
LRP1B	canonical cancer	12	5	0	0
LRRC17	candidate cancer	1	1	0	0
LRRC18	candidate cancer	1	1	0	0
LRRC32	candidate cancer	1	1	0	0
LRRC37A3	candidate cancer	1	1	0	0
LRRC45	candidate cancer	1	1	0	0
LRRC47	candidate cancer	1	1	0	0
LRRC4C	candidate cancer	1	1	0	0
LRRC55	candidate cancer	2	2	0	0
LRRC66	candidate cancer	1	1	0	0
LRRC7	candidate cancer	3	3	0	0
LRRC75B	candidate cancer	1	1	0	0
LRRIQ1	candidate cancer	1	1	0	0
LRRIQ3	candidate cancer	2	2	0	0
LRRK1	candidate cancer	1	1	0	0
LRRK2	candidate cancer	4	4	0	0
LRRN3	candidate cancer	3	3	0	0
LRRTM1	candidate cancer	1	1	0	0
LRRTM4	candidate cancer	1	1	0	0
LRTM1	candidate cancer	1	1	0	0
LRWD1	candidate cancer	1	1	0	0
LSAMP	candidate cancer	1	1	0	0
LTA4H	candidate cancer	1	1	0	0
LTB	candidate cancer	1	1	0	0
LTBP2	candidate cancer	1	1	0	0
LTBP4	candidate cancer	1	1	0	0
LTK	candidate cancer	2	2	0	0
LUC7L	candidate cancer	1	1	0	0
LUC7L2	candidate cancer	1	1	0	0
LUM	candidate cancer	1	1	0	0
LUZP1	candidate cancer	1	1	0	0
LUZP2	candidate cancer	1	1	0	0
LY6K	candidate cancer	1	1	0	0
LYN	candidate cancer	1	1	0	0
LYPD8	candidate cancer	1	1	0	0
LYPLA1	candidate cancer	1	1	0	0
LYRM9	candidate cancer	1	1	0	0
LZTR1	canonical cancer	5	3	0	0
MACC1	canonical cancer	1	1	0	0
MACF1	candidate cancer	4	3	0	0
MACROD2	candidate cancer	1	1	0	0
MAFA	candidate cancer	1	1	0	0
MAGEA1	candidate cancer	1	1	0	0
MAGEA6	candidate cancer	1	1	0	0
MAGEC1	candidate cancer	3	3	0	0
MAGEC2	candidate cancer	3	2	0	0
MAGEC3	candidate cancer	2	1	0	0
MAGED1	candidate cancer	1	1	0	0
MAGI2	candidate cancer	2	2	0	0
MALRD1	candidate cancer	1	1	0	0
MALSU1	candidate cancer	1	1	0	0
MALT1	canonical cancer	1	1	0	0
MAML1	candidate cancer	2	2	0	0
MAML2	canonical cancer	2	2	0	0
MAML3	candidate cancer	1	1	0	0
MAMLD1	candidate cancer	1	1	0	0
MAMSTR	candidate cancer	1	1	0	0
MAN1A2	candidate cancer	1	1	0	0
MAN2A1	candidate cancer	1	1	0	0
MAP1S	candidate cancer	2	1	0	0
MAP2K1	canonical cancer and healthy	12	5	1	1
MAP2K2	canonical cancer	3	2	0	0
MAP2K3	candidate cancer	1	1	0	0
MAP2K4	canonical cancer	20	4	0	0
MAP2K7	candidate cancer	4	2	0	0
MAP3K1	canonical cancer	22	4	0	0
MAP3K12	candidate cancer	1	1	0	0
MAP3K13	canonical cancer	3	2	0	0
MAP3K19	candidate cancer	1	1	0	0
MAP3K21	candidate cancer	1	1	0	0
MAP3K4	candidate cancer	2	2	0	0
MAP3K5	candidate cancer	1	1	0	0
MAP3K6	candidate cancer	1	1	0	0
MAP3K9	candidate cancer	1	1	0	0
MAP4K3	candidate cancer	1	1	0	0
MAP7	candidate cancer	1	1	0	0
MAPK1	canonical cancer	5	3	0	0
MAPK4	candidate cancer	1	1	0	0
MAPK7	candidate cancer	1	1	0	0
MAPK8IP1	candidate cancer	1	1	0	0
MAPKAPK5	candidate cancer	1	1	0	0
MAPRE3	candidate cancer	1	1	0	0
MARCHF11	candidate cancer	1	1	0	0
MARK2	candidate cancer	2	2	0	0
MARK3	candidate cancer	1	1	0	0
MAS1L	candidate cancer	1	1	0	0
MAST1	candidate cancer	1	1	0	0
MAST3	candidate cancer	1	1	0	0
MAST4	candidate cancer	1	1	0	0
MAX	canonical cancer	6	5	0	0
MAZ	candidate cancer	1	1	0	0
MB21D2	candidate cancer	1	1	0	0
MBD1	candidate cancer	2	2	0	0
MBD6	candidate cancer	2	2	0	0
MBNL2	candidate cancer	1	1	0	0
MBOAT2	candidate cancer	1	1	0	0
MC1R	candidate cancer	1	1	0	0
MCHR1	candidate cancer	1	1	0	0
MCHR2	candidate cancer	1	1	0	0
MCL1	candidate cancer	2	2	0	0
MCM5	candidate cancer	1	1	0	0
MCM7	candidate cancer	1	1	0	0
MCMBP	candidate cancer	1	1	0	0
MCRS1	candidate cancer	1	1	0	0
MDC1	candidate cancer	1	1	0	0
MDFIC	candidate cancer	1	1	0	0
MDM2	canonical cancer	2	2	0	0
MDM4	canonical cancer	1	1	0	0
MECOM	canonical cancer	4	2	0	0
MED1	candidate cancer	1	1	0	0
MED12	canonical cancer	16	8	0	0
MED12L	candidate cancer	2	2	0	0
MED13	candidate cancer	1	1	0	0
MED16	candidate cancer	3	2	0	0
MED23	candidate cancer	3	2	0	0
MED31	candidate cancer	3	2	0	0
MEF2B	candidate cancer	5	1	0	0
MEF2C	candidate cancer	3	3	0	0
MEF2D	candidate cancer	1	1	0	0
MEN1	canonical cancer	12	5	0	0
MEP1A	candidate cancer	1	1	0	0
MET	canonical cancer	11	6	0	0
METTL14	candidate cancer	2	1	0	0
METTL23	candidate cancer	1	1	0	0
METTL26	candidate cancer	1	1	0	0
METTL3	candidate cancer	2	2	0	0
METTL7A	candidate cancer	1	1	0	0
MFHAS1	candidate cancer	1	1	0	0
MFSD10	candidate cancer	1	1	0	0
MGA	candidate cancer	9	4	0	0
MGAM	candidate cancer	1	1	0	0
MGAT3	candidate cancer	1	1	0	0
MGAT5B	candidate cancer	1	1	0	0
MGMT	canonical cancer	1	1	0	0
MICALCL	candidate cancer	2	2	0	0
MIER3	candidate cancer	1	1	0	0
MINAR1	candidate cancer	1	1	0	0
MIOS	candidate cancer	1	1	0	0
MITF	canonical cancer	1	1	0	0
MKI67	candidate cancer and healthy	3	3	1	1
MKNK1	candidate cancer	1	1	0	0
MKRN1	candidate cancer	1	1	0	0
MKRN3	candidate cancer	1	1	0	0
MLH1	canonical cancer	6	6	0	0
MLH3	candidate cancer	1	1	0	0
MLLT1	candidate cancer	1	1	0	0
MLLT10	canonical cancer	1	1	0	0
MLLT3	candidate cancer	1	1	0	0
MLXIPL	candidate cancer	1	1	0	0
MMAB	candidate cancer	2	2	0	0
MMACHC	candidate cancer	1	1	0	0
MME	candidate cancer	1	1	0	0
MMEL1	candidate cancer	1	1	0	0
MMP13	candidate cancer	1	1	0	0
MMP24	candidate cancer	1	1	0	0
MMS22L	candidate cancer	1	1	0	0
MNAT1	candidate cancer	1	1	0	0
MOB1B	candidate cancer	1	1	0	0
MOCS3	candidate cancer	1	1	0	0
MOG	candidate cancer	1	1	0	0
MORC4	candidate cancer	2	2	0	0
MORN1	candidate cancer	1	1	0	0
MOS	candidate cancer	1	1	0	0
MOV10	candidate cancer	2	2	0	0
MPEG1	candidate cancer	1	1	0	0
MPL	canonical cancer	3	2	0	0
MPO	candidate cancer	1	1	0	0
MPPED2	candidate cancer	1	1	0	0
MRAS	candidate cancer	1	1	0	0
MROH1	candidate cancer	1	1	0	0
MROH2A	candidate cancer	1	1	0	0
MRPL12	candidate cancer	1	1	0	0
MRPL18	candidate cancer	1	1	0	0
MRPL20	candidate cancer	1	1	0	0
MRPL21	candidate cancer	1	1	0	0
MRPL36	candidate cancer	1	1	0	0
MRPS14	candidate cancer	1	1	0	0
MRPS21	candidate cancer	1	1	0	0
MRPS31	candidate cancer	2	2	0	0
MRPS33	candidate cancer	1	1	0	0
MS4A6E	candidate cancer	1	1	0	0
MSH2	canonical cancer	4	3	0	0
MSH3	candidate cancer	4	3	0	0
MSH5	candidate cancer	1	1	0	0
MSH6	canonical cancer	7	6	0	0
MSN	candidate cancer	1	1	0	0
MSR1	candidate cancer	2	2	0	0
MST1	candidate cancer	2	2	0	0
MST1R	candidate cancer	1	1	0	0
MSX2	candidate cancer	1	1	0	0
MT1H	candidate cancer	1	1	0	0
MTERF3	candidate cancer	1	1	0	0
MTFR1L	candidate cancer	1	1	0	0
MTG2	candidate cancer	5	2	0	0
MTHFD2	candidate cancer	1	1	0	0
MTHFR	candidate cancer	1	1	0	0
MTMR8	candidate cancer	1	1	0	0
MTOR	canonical cancer	16	7	0	0
MTREX	candidate cancer	1	1	0	0
MTRF1	candidate cancer	2	1	0	0
MTUS2	candidate cancer	3	3	0	0
MUC12	candidate cancer	2	2	0	0
MUC16	candidate cancer	3	3	0	0
MUC17	candidate cancer	4	4	0	0
MUC2	candidate cancer	1	1	0	0
MUC3A	candidate cancer	1	1	0	0
MUC4	candidate cancer	4	4	0	0
MUC6	candidate cancer	5	2	0	0
MUSK	candidate cancer	1	1	0	0
MUTYH	canonical cancer	1	1	0	0
MXRA5	candidate cancer	1	1	0	0
MYB	canonical cancer	4	4	0	0
MYBL1	candidate cancer	1	1	0	0
MYBL2	candidate cancer	1	1	0	0
MYC	canonical cancer	16	7	0	0
MYCBP2	candidate cancer	3	3	0	0
MYCN	canonical cancer	9	6	0	0
MYD88	canonical cancer	14	3	0	0
MYH2	candidate cancer	1	1	0	0
MYH4	candidate cancer	1	1	0	0
MYH7	candidate cancer	1	1	0	0
MYH9	canonical cancer	2	2	0	0
MYL12A	candidate cancer	1	1	0	0
MYLK	candidate cancer	1	1	0	0
MYO18B	candidate cancer	2	1	0	0
MYO1B	candidate cancer	2	2	0	0
MYO1G	candidate cancer	1	1	0	0
MYO1H	candidate cancer	1	1	0	0
MYO5B	candidate cancer	2	1	0	0
MYO9A	candidate cancer	1	1	0	0
MYOCD	candidate cancer	1	1	0	0
MYOD1	canonical cancer	1	1	0	0
MYOM2	candidate cancer	1	1	0	0
MYOM3	candidate cancer	1	1	0	0
MYOZ3	candidate cancer	1	1	0	0
MYT1	candidate cancer	1	1	0	0
MYT1L	candidate cancer	2	1	0	0
N4BP1	candidate cancer	1	1	0	0
N4BP2	canonical cancer	1	1	0	0
NABP1	candidate cancer	1	1	0	0
NADK	candidate cancer	2	2	0	0
NALCN	candidate cancer	1	1	0	0
NAMPT	candidate cancer	1	1	0	0
NANOS1	candidate cancer	1	1	0	0
NANP	candidate cancer	1	1	0	0
NAP1L1	candidate cancer	2	2	0	0
NAP1L2	candidate cancer	1	1	0	0
NAT10	candidate cancer	1	1	0	0
NAT8L	candidate cancer	1	1	0	0
NAV1	candidate cancer	1	1	0	0
NAV3	candidate cancer	6	6	0	0
NBEA	canonical cancer	1	1	0	0
NBL1	candidate cancer	1	1	0	0
NBPF1	candidate cancer	3	2	0	0
NBPF8	candidate cancer	1	1	0	0
NCAM2	candidate cancer	1	1	0	0
NCAPD2	candidate cancer	1	1	0	0
NCAPD3	candidate cancer	2	2	0	0
NCAPG	candidate cancer	1	1	0	0
NCAPG2	candidate cancer	1	1	0	0
NCAPH2	candidate cancer	1	1	0	0
NCBP1	candidate cancer	1	1	0	0
NCF2	candidate cancer	1	1	0	0
NCOA2	canonical cancer	1	1	0	0
NCOA3	candidate cancer	1	1	0	0
NCOR1	canonical cancer	20	6	0	0
NCOR2	canonical cancer	2	2	0	0
NCSTN	candidate cancer	1	1	0	0
NDC80	candidate cancer	1	1	0	0
NDEL1	candidate cancer	1	1	0	0
NDST4	candidate cancer	1	1	0	0
NDUFA5	candidate cancer	1	1	0	0
NDUFAF8	candidate cancer	1	1	0	0
NDUFB2	candidate cancer	1	1	0	0
NDUFB9	candidate cancer	2	2	0	0
NDUFS7	candidate cancer	1	1	0	0
NDUFV2	candidate cancer	1	1	0	0
NEB	candidate cancer	2	2	0	0
NEBL	candidate cancer	2	2	0	0
NEDD4	candidate cancer	1	1	0	0
NEFH	candidate cancer	2	2	0	0
NEK2	candidate cancer	2	2	0	0
NELFE	candidate cancer	1	1	0	0
NES	candidate cancer	1	1	0	0
NETO2	candidate cancer	1	1	0	0
NEURL4	candidate cancer	1	1	0	0
NEUROG2	candidate cancer	3	2	0	0
NF1	canonical cancer and healthy	59	13	2	2
NF2	canonical cancer	15	8	0	0
NFAT5	candidate cancer	1	1	0	0
NFATC2	canonical cancer	1	1	0	0
NFATC4	candidate cancer	1	1	0	0
NFE2L2	canonical cancer and healthy	34	8	1	1
NFE2L3	candidate cancer	3	3	0	0
NFKB2	canonical cancer	4	2	0	0
NFKBIA	candidate cancer	5	2	0	0
NFKBIE	canonical cancer	1	1	0	0
NFKBIZ	candidate cancer	1	1	0	0
NGEF	candidate cancer	1	1	0	0
NID1	candidate cancer	1	1	0	0
NIN	candidate cancer	1	1	0	0
NIPA2	candidate cancer	1	1	0	0
NIPBL	candidate cancer	6	5	0	0
NKTR	candidate cancer	1	1	0	0
NKX2-1	canonical cancer	1	1	0	0
NKX3-1	candidate cancer	1	1	0	0
NLN	candidate cancer	1	1	0	0
NLRC5	candidate cancer	1	1	0	0
NLRP1	candidate cancer	1	1	0	0
NLRP3	candidate cancer	2	1	0	0
NLRP5	candidate cancer	1	1	0	0
NMBR	candidate cancer	1	1	0	0
NME8	candidate cancer	1	1	0	0
NMRK2	candidate cancer	1	1	0	0
NMUR2	candidate cancer	1	1	0	0
NOC2L	candidate cancer	1	1	0	0
NOL9	candidate cancer	1	1	0	0
NOP53	candidate cancer	1	1	0	0
NOP58	candidate cancer	1	1	0	0
NOS1	candidate cancer	2	1	0	0
NOTCH1	canonical cancer and healthy	42	12	4	3
NOTCH2	canonical cancer and healthy	17	10	4	3
NOTCH3	candidate cancer and healthy	7	5	3	2
NOTCH4	candidate cancer	1	1	0	0
NOVA1	candidate cancer	1	1	0	0
NOX4	candidate cancer	1	1	0	0
NOXA1	candidate cancer	1	1	0	0
NPAP1	candidate cancer	1	1	0	0
NPAS3	candidate cancer	1	1	0	0
NPM1	canonical cancer	10	3	0	0
NPNT	candidate cancer	1	1	0	0
NPR3	candidate cancer	1	1	0	0
NR1D2	candidate cancer	1	1	0	0
NR1H4	candidate cancer	1	1	0	0
NR1I2	candidate cancer	1	1	0	0
NR3C1	candidate cancer	1	1	0	0
NR3C2	candidate cancer	1	1	0	0
NR4A2	candidate cancer	1	1	0	0
NR5A1	candidate cancer	1	1	0	0
NRAS	canonical cancer and healthy	62	13	2	2
NRG2	candidate cancer	2	2	0	0
NRG3	candidate cancer	2	2	0	0
NRIP1	candidate cancer	1	1	0	0
NRK	candidate cancer	1	1	0	0
NRP1	candidate cancer	1	1	0	0
NRXN2	candidate cancer	2	2	0	0
NRXN3	candidate cancer	1	1	0	0
NSD1	candidate cancer	9	4	0	0
NSD2	canonical cancer	3	3	0	0
NSMAF	candidate cancer	1	1	0	0
NSMCE2	candidate cancer	1	1	0	0
NSRP1	candidate cancer	1	1	0	0
NSUN6	candidate cancer	1	1	0	0
NTN4	candidate cancer	1	1	0	0
NTRK1	canonical cancer	4	4	0	0
NTRK2	candidate cancer	1	1	0	0
NTRK3	canonical cancer	3	3	0	0
NUAK1	candidate cancer	1	1	0	0
NUBP1	candidate cancer	1	1	0	0
NUDT10	candidate cancer	1	1	0	0
NUDT11	candidate cancer	1	1	0	0
NUDT14	candidate cancer	1	1	0	0
NUMA1	candidate cancer	1	1	0	0
NUMB	candidate cancer	1	1	0	0
NUP133	candidate cancer	1	1	0	0
NUP210L	candidate cancer	2	2	0	0
NUP214	candidate cancer	1	1	0	0
NUP50	candidate cancer	1	1	0	0
NUP54	candidate cancer	1	1	0	0
NUP98	canonical cancer	1	1	0	0
NXF1	candidate cancer	2	1	0	0
OBI1	candidate cancer	1	1	0	0
OBSCN	candidate cancer	2	2	0	0
OCRL	candidate cancer	1	1	0	0
ODAM	candidate cancer	1	1	0	0
ODC1	candidate cancer	1	1	0	0
ODF3L2	candidate cancer	1	1	0	0
ODF4	candidate cancer	2	2	0	0
OFD1	candidate cancer	1	1	0	0
OLFM1	candidate cancer	1	1	0	0
OLFM3	candidate cancer	1	1	0	0
OMA1	candidate cancer	1	1	0	0
ONECUT2	candidate cancer	1	1	0	0
OOSP2	candidate cancer	1	1	0	0
OPALIN	candidate cancer	1	1	0	0
OPRD1	candidate cancer	1	1	0	0
OPRK1	candidate cancer	1	1	0	0
OR10A7	candidate cancer	1	1	0	0
OR10G7	candidate cancer	1	1	0	0
OR10H2	candidate cancer	1	1	0	0
OR10R2	candidate cancer	1	1	0	0
OR13C4	candidate cancer	1	1	0	0
OR1J2	candidate cancer	1	1	0	0
OR1L1	candidate cancer	1	1	0	0
OR1M1	candidate cancer	2	2	0	0
OR2A2	candidate cancer	1	1	0	0
OR2A42	candidate cancer	1	1	0	0
OR2D2	candidate cancer	1	1	0	0
OR2F2	candidate cancer	1	1	0	0
OR2L13	candidate cancer	1	1	0	0
OR2M4	candidate cancer	1	1	0	0
OR2T35	candidate cancer	1	1	0	0
OR2W3	candidate cancer	1	1	0	0
OR4C15	candidate cancer	2	2	0	0
OR4C5	candidate cancer	1	1	0	0
OR4K14	candidate cancer	1	1	0	0
OR4K17	candidate cancer	1	1	0	0
OR4L1	candidate cancer	1	1	0	0
OR51F2	candidate cancer	1	1	0	0
OR51I2	candidate cancer	1	1	0	0
OR52E8	candidate cancer	1	1	0	0
OR52I2	candidate cancer	1	1	0	0
OR52N1	candidate cancer	1	1	0	0
OR5B17	candidate cancer	1	1	0	0
OR6A2	candidate cancer	1	1	0	0
OR7G3	candidate cancer	1	1	0	0
OR8K1	candidate cancer	1	1	0	0
OR8K5	candidate cancer	1	1	0	0
OR9G1	candidate cancer	1	1	0	0
OR9K2	candidate cancer	1	1	0	0
OS9	candidate cancer	1	1	0	0
OSBP2	candidate cancer	1	1	0	0
OSBPL8	candidate cancer	1	1	0	0
OSMR	candidate cancer	2	2	0	0
OSR2	candidate cancer	1	1	0	0
OTOGL	candidate cancer	1	1	0	0
OTOP1	candidate cancer	2	2	0	0
OTUD7A	candidate cancer	2	1	0	0
OVCH1	candidate cancer	1	1	0	0
OXA1L	candidate cancer	1	1	0	0
OXCT2	candidate cancer	1	1	0	0
OXNAD1	candidate cancer	1	1	0	0
P2RY8	canonical cancer	4	4	0	0
P4HTM	candidate cancer	2	2	0	0
PAAF1	candidate cancer	1	1	0	0
PABPC1	canonical cancer	6	5	0	0
PABPC1L	candidate cancer	1	1	0	0
PABPC4	candidate cancer	1	1	0	0
PABPC4L	candidate cancer	1	1	0	0
PACS2	candidate cancer	1	1	0	0
PACSIN1	candidate cancer	1	1	0	0
PAG1	candidate cancer	1	1	0	0
PAIP1	candidate cancer	1	1	0	0
PAK3	candidate cancer	2	2	0	0
PAK5	candidate cancer	1	1	0	0
PALB2	canonical cancer	4	3	0	0
PAN3	candidate cancer	1	1	0	0
PAPLN	candidate cancer	1	1	0	0
PAPOLB	candidate cancer	1	1	0	0
PAPPA2	healthy	0	0	1	1
PARD3	candidate cancer	1	1	0	0
PARD6B	candidate cancer	1	1	0	0
PARP2	candidate cancer	1	1	0	0
PARP4	candidate cancer	1	1	0	0
PARVG	candidate cancer	1	1	0	0
PASD1	candidate cancer	1	1	0	0
PASK	candidate cancer	1	1	0	0
PATJ	candidate cancer	1	1	0	0
PATZ1	canonical cancer	1	1	0	0
PAX2	candidate cancer	1	1	0	0
PAX5	canonical cancer	8	4	0	0
PAX6	candidate cancer	1	1	0	0
PAX9	healthy	0	0	1	1
PBRM1	canonical cancer	31	7	0	0
PCBP1	canonical cancer	8	4	0	0
PCBP2	candidate cancer	1	1	0	0
PCBP3	candidate cancer	1	1	0	0
PCDH10	candidate cancer	1	1	0	0
PCDH11X	candidate cancer	3	2	0	0
PCDH15	candidate cancer	4	4	0	0
PCDH17	candidate cancer	2	2	0	0
PCDH18	candidate cancer	1	1	0	0
PCDH9	candidate cancer	2	2	0	0
PCDHA10	candidate cancer	1	1	0	0
PCDHA11	candidate cancer	1	1	0	0
PCDHA13	candidate cancer	1	1	0	0
PCDHAC2	candidate cancer	1	1	0	0
PCDHB1	candidate cancer	2	1	0	0
PCDHB6	candidate cancer	1	1	0	0
PCDHB8	candidate cancer	1	1	0	0
PCDHGA8	candidate cancer	1	1	0	0
PCDHGB1	candidate cancer	1	1	0	0
PCDHGC5	candidate cancer	1	1	0	0
PCED1B	candidate cancer	1	1	0	0
[truncated: 1,188 more rows]
