# Supplementary material for: Comparative assessment of genes driving cancer and somatic evolution in non-cancer tissues: an update of the Network of Cancer Genes (NCG) resource
Source: Genome Biol. 2022 Jan 26;23:35. doi: 10.1186/s13059-022-02607-z (PMC8790917; doi:10.1186/s13059-022-02607-z)
Supplement: Supplementary file 7 — Additional file 7: Table S6. Cancer and non-cancer drivers damaged in TCGA. [file 13059_2022_2607_MOESM7_ESM.xlsx]

## Sheet: Table S6
Table S6. Cancer and noncancer drivers damaged in TCGA
Legend: For each gene altered in TCGA we report: the gene symbol, the group of drivers it belongs to (canonical cancer, candidate cancer or healthy), the mechanism of action as reported in Additional file 4: Table S3, the number of TCGA samples in which the gene is damaged, the proportion of samples with Loss-of-Function (LoF) and Gain-of-Function (GoF) alterations and in how many organ systems t…
Gene Symbol	Driver annotation	Mode of action	Damaged samples (n)	LoF alterations (% of samples)	GoF alterations (% of samples)	Organ systems (n)
A1CF	canonical cancer	Oncogene	68	100	0	9
A2ML1	candidate cancer	NA	299	15.4	84.6	12
AADACL4	candidate cancer	NA	18	100	0	8
ABCA10	candidate cancer	NA	174	34.5	65.5	11
ABCA13	candidate cancer	NA	349	55.9	44.1	11
ABCA7	candidate cancer	NA	74	81.1	18.9	11
ABCB1	candidate cancer	NA	162	100	0	11
ABCB5	candidate cancer	NA	319	40.1	59.9	12
ABCC3	candidate cancer	NA	177	41.2	58.8	9
ABCC5	candidate cancer	NA	609	10.2	89.8	11
ABCC9	candidate cancer	NA	148	100	0	10
ABCD1	candidate cancer	NA	641	5.6	94.4	11
ABCF1	candidate cancer	NA	145	28.3	71.7	11
ABCF2	candidate cancer	NA	141	19.9	80.1	11
ABCG2	candidate cancer	NA	41	100	0	7
ABCG8	candidate cancer	NA	71	59.2	40.8	9
ABHD15	candidate cancer	NA	86	22.1	77.9	10
ABI1	canonical cancer	Tumour Suppressor	66	27.3	72.7	10
ABI3	candidate cancer	NA	8	100	0	4
ABL1	canonical cancer	Oncogene	73	80.8	19.2	9
ABL2	canonical cancer	Oncogene	333	22.8	77.2	11
ABLIM2	candidate cancer	NA	41	100	0	7
ACAN	candidate cancer	NA	49	100	0	8
ACD	candidate cancer	NA	35	25.7	74.3	7
ACE	candidate cancer	NA	203	32.5	67.5	11
ACKR3	canonical cancer	Oncogene	14	100	0	5
ACO1	candidate cancer	NA	123	44.7	55.3	11
ACOXL	candidate cancer	NA	48	62.5	37.5	10
ACSL6	candidate cancer	NA	69	73.9	26.1	10
ACSM1	candidate cancer	NA	85	32.9	67.1	7
ACSM2A	candidate cancer	NA	46	100	0	10
ACSM4	candidate cancer	NA	294	12.2	87.8	12
ACTB	candidate cancer	NA	219	18.3	81.7	11
ACTG1	candidate cancer	NA	107	19.6	80.4	10
ACTL6B	candidate cancer	NA	229	20.1	79.9	11
ACTL7B	candidate cancer	NA	43	53.5	46.5	9
ACVR1	canonical cancer	Oncogene	61	65.6	34.4	10
ACVR1B	canonical cancer	Tumour Suppressor	104	71.2	28.8	12
ACVR2A	canonical cancer and healthy	Tumour Suppressor	116	94.8	5.2	9
ACVR2B	candidate cancer	NA	40	62.5	37.5	6
ADAM10	candidate cancer	NA	59	74.6	25.4	10
ADAM2	candidate cancer	NA	331	13	87	9
ADAM22	candidate cancer	NA	87	100	0	10
ADAM29	candidate cancer	NA	50	100	0	9
ADAM7	candidate cancer	NA	86	100	0	8
ADAMTS12	candidate cancer	NA	561	32.1	67.9	11
ADAMTS17	candidate cancer	NA	145	38.6	61.4	10
ADAMTS18	candidate cancer	NA	138	87.7	12.3	10
ADAMTS19	candidate cancer	NA	104	100	0	10
ADAMTS20	candidate cancer	NA	196	77	23	11
ADAMTS3	candidate cancer	NA	161	54.7	45.3	11
ADAMTS5	candidate cancer	NA	75	100	0	9
ADAMTS6	candidate cancer	NA	68	77.9	22.1	9
ADAMTS9	candidate cancer	NA	111	100	0	10
ADAMTSL3	candidate cancer	NA	136	73.5	26.5	10
ADCK1	candidate cancer	NA	48	47.9	52.1	10
ADCY1	candidate cancer	NA	69	100	0	9
ADCY2	candidate cancer	NA	103	100	0	9
ADCY3	candidate cancer	NA	50	100	0	10
ADCY5	candidate cancer	NA	59	100	0	10
ADCY8	candidate cancer	NA	152	100	0	9
ADD2	candidate cancer	NA	79	65.8	34.2	10
ADD3	candidate cancer	NA	62	93.5	6.5	8
ADGRA1	candidate cancer	NA	23	100	0	8
ADGRB3	candidate cancer	NA	203	100	0	9
ADGRD1	candidate cancer	NA	56	100	0	9
ADGRF2	candidate cancer	NA	153	23.5	76.5	10
ADGRG4	candidate cancer	NA	618	12.1	87.9	11
ADGRG6	candidate cancer	NA	77	46.8	53.2	8
ADGRL1	candidate cancer	NA	153	41.2	58.8	9
ADGRL2	candidate cancer	NA	163	90.2	9.8	11
ADGRL3	candidate cancer	NA	214	79.4	20.6	10
ADGRV1	candidate cancer	NA	314	100	0	11
ADH1B	candidate cancer	NA	28	100	0	8
ADIG	candidate cancer	NA	6	100	0	5
ADIPOQ	candidate cancer	NA	26	100	0	7
ADNP	candidate cancer	NA	354	14.1	85.9	10
ADRA1A	candidate cancer	NA	48	100	0	8
ADRA1B	candidate cancer	NA	46	52.2	47.8	9
ADRB3	candidate cancer	NA	337	5.9	94.1	10
AFDN	canonical cancer	Oncogene	131	84.7	15.3	10
AFF2	candidate cancer	NA	110	100	0	11
AFF3	canonical cancer	Oncogene	60	100	0	9
AFF4	canonical cancer	Oncogene	85	77.6	22.4	11
AFM	candidate cancer	NA	22	100	0	7
AFMID	candidate cancer	NA	108	13.9	86.1	10
AGBL2	candidate cancer	NA	38	100	0	9
AGBL5	candidate cancer	NA	88	69.3	30.7	10
AGGF1	candidate cancer	NA	49	75.5	24.5	9
AGO4	candidate cancer	NA	64	65.6	34.4	9
AGTR2	candidate cancer	NA	559	5.4	94.6	11
AHCTF1	candidate cancer	NA	384	24.5	75.5	11
AHCYL2	candidate cancer	NA	148	28.4	71.6	11
AHI1	candidate cancer	NA	100	46	54	10
AHNAK	candidate cancer	NA	119	78.2	21.8	10
AHNAK2	candidate cancer	NA	96	64.6	35.4	10
AHSA1	candidate cancer	NA	40	32.5	67.5	9
AJAP1	candidate cancer	NA	38	100	0	11
AJUBA	candidate cancer and healthy	NA	110	44.5	55.5	11
AK8	candidate cancer	NA	28	100	0	8
AKAP11	candidate cancer	NA	142	43.7	56.3	10
AKAP13	candidate cancer	NA	81	38.3	61.7	9
AKAP6	candidate cancer	NA	221	62.9	37.1	10
AKAP8	candidate cancer	NA	123	12.2	87.8	10
AKAP9	candidate cancer	NA	298	33.2	66.8	11
AKR1B10	candidate cancer	NA	18	100	0	5
AKR1C2	candidate cancer	NA	119	9.2	90.8	10
AKR1D1	candidate cancer	NA	37	100	0	8
AKT1	canonical cancer and healthy	Oncogene	102	9.8	90.2	9
AKT2	canonical cancer	Oncogene	192	13.5	86.5	10
AKT3	canonical cancer	Oncogene	38	100	0	7
ALB	candidate cancer and healthy	NA	137	44.5	55.5	10
ALDH5A1	candidate cancer	NA	154	18.8	81.2	10
ALDOA	candidate cancer	NA	93	26.9	73.1	7
ALK	canonical cancer	Oncogene	115	73	27	9
ALKBH6	candidate cancer	NA	170	4.7	95.3	10
ALLC	candidate cancer	NA	35	100	0	8
ALMS1	candidate cancer and healthy	NA	79	77.2	22.8	11
ALOX12	candidate cancer	NA	32	62.5	37.5	8
ALOX12B	candidate cancer	NA	43	100	0	9
ALPK1	candidate cancer	NA	72	80.6	19.4	10
ALPK2	candidate cancer	NA	79	100	0	8
ALS2CL	candidate cancer	NA	25	100	0	9
ALX4	candidate cancer	NA	83	57.8	42.2	10
ALYREF	candidate cancer	NA	97	7.2	92.8	10
BCL6	canonical cancer	Oncogene	557	9	91	10
AMOT	candidate cancer	NA	79	100	0	9
AMOTL1	candidate cancer	NA	88	37.5	62.5	9
AMPH	candidate cancer	NA	76	100	0	10
AMY2B	candidate cancer	NA	80	78.8	21.2	10
ANG	candidate cancer	NA	55	0	100	10
ANGPT1	candidate cancer	NA	86	45.3	54.7	8
ANK1	canonical cancer	Unclassified	425	32.2	67.8	11
ANK2	candidate cancer	NA	218	100	0	10
ANK3	candidate cancer	NA	262	85.9	14.1	11
ANKLE2	candidate cancer	NA	42	73.8	26.2	11
ANKRD12	candidate cancer	NA	197	52.3	47.7	9
ANKRD13A	candidate cancer	NA	53	49.1	50.9	10
ANKRD16	candidate cancer	NA	116	12.9	87.1	10
ANKRD17	candidate cancer	NA	157	49	51	11
ANKRD18A	candidate cancer	NA	80	27.5	72.5	10
ANKRD24	candidate cancer	NA	37	43.2	56.8	11
ANKRD26	candidate cancer	NA	97	51.5	48.5	9
ANKRD30BL	candidate cancer	NA	2	100	0	2
ANKRD36	candidate cancer	NA	65	43.1	56.9	8
ANKRD36C	candidate cancer	NA	55	54.5	45.5	10
ANKRD50	candidate cancer	NA	80	88.8	11.2	8
ANLN	candidate cancer	NA	202	21.8	78.2	11
ANO4	candidate cancer	NA	119	84.9	15.1	11
ANPEP	candidate cancer	NA	42	100	0	7
ANXA2	candidate cancer	NA	27	18.5	81.5	7
ANXA8L1	candidate cancer	NA	15	20	80	6
AOX1	candidate cancer	NA	65	100	0	10
AP1B1	candidate cancer	NA	87	42.5	57.5	9
AP1S1	candidate cancer	NA	194	11.3	88.7	11
AP2A1	candidate cancer	NA	70	47.1	52.9	9
AP3D1	candidate cancer	NA	54	74.1	25.9	9
APC	canonical cancer	Tumour Suppressor	487	95.5	4.5	11
API5	candidate cancer	NA	64	50	50	9
APLNR	candidate cancer	NA	12	100	0	6
APMAP	candidate cancer	NA	156	12.8	87.2	10
APOB	candidate cancer and healthy	NA	200	100	0	11
APOBEC2	candidate cancer	NA	137	7.3	92.7	9
APOBEC3B	canonical cancer	Dual Role	48	18.8	81.2	8
APOBR	candidate cancer and healthy	NA	75	8	92	7
APOL2	candidate cancer	NA	44	15.9	84.1	8
AQP12A	candidate cancer	NA	19	26.3	73.7	7
AQP7	candidate cancer	NA	14	100	0	6
AR	canonical cancer	Oncogene	71	100	0	11
ARAF	canonical cancer	Oncogene	494	8.9	91.1	12
AREG	candidate cancer	NA	95	5.3	94.7	10
ARHGAP26	canonical cancer	Tumour Suppressor	70	71.4	28.6	10
ARHGAP28	candidate cancer	NA	146	30.8	69.2	9
ARHGAP32	candidate cancer	NA	100	66	34	11
ARHGAP35	candidate cancer and healthy	NA	193	89.6	10.4	11
ARHGAP4	candidate cancer	NA	626	3	97	11
ARHGAP5	canonical cancer	Oncogene	171	56.1	43.9	10
ARHGEF10	canonical cancer	Tumour Suppressor	132	70.5	29.5	9
ARHGEF10L	canonical cancer	Tumour Suppressor	69	89.9	10.1	10
ARHGEF11	candidate cancer	NA	388	24	76	12
ARHGEF12	canonical cancer	Tumour Suppressor	84	72.6	27.4	9
ARHGEF18	candidate cancer	NA	69	44.9	55.1	11
ARHGEF25	candidate cancer	NA	133	14.3	85.7	12
ARHGEF3	candidate cancer	NA	42	78.6	21.4	8
ARHGEF6	candidate cancer	NA	59	100	0	10
BRAF	canonical cancer and healthy	Oncogene	568	6.9	93.1	12
ARID1B	canonical cancer	Tumour Suppressor	157	100	0	10
ARID2	canonical cancer and healthy	Tumour Suppressor	284	81.7	18.3	11
ARID3B	candidate cancer	NA	43	44.2	55.8	6
ARID5B	candidate cancer	NA	124	63.7	36.3	11
ARIH1	candidate cancer	NA	53	41.5	58.5	9
ARMCX3	candidate cancer	NA	19	100	0	8
ARMH3	candidate cancer	NA	34	85.3	14.7	8
ARNT	canonical cancer	Dual Role	436	8.5	91.5	11
ARNT2	candidate cancer	NA	77	53.2	46.8	9
ARNTL	candidate cancer	NA	55	43.6	56.4	11
ARPC1B	candidate cancer	NA	215	4.7	95.3	11
ARRDC5	candidate cancer	NA	30	26.7	73.3	10
ARSD	candidate cancer	NA	23	100	0	8
ASAP2	candidate cancer	NA	95	65.3	34.7	10
ASB15	candidate cancer	NA	52	100	0	9
ASB9	candidate cancer	NA	475	6.5	93.5	12
ASCC2	candidate cancer	NA	94	39.4	60.6	9
ASCC3	candidate cancer	NA	154	80.5	19.5	11
ASH1L	candidate cancer	NA	506	33.6	66.4	12
ASL	candidate cancer	NA	141	21.3	78.7	10
ASPHD1	candidate cancer	NA	15	100	0	6
ASPM	candidate cancer	NA	416	36.5	63.5	11
ASPSCR1	candidate cancer	NA	100	9	91	10
ASTN1	candidate cancer	NA	190	100	0	9
ASTN2	candidate cancer	NA	135	87.4	12.6	11
ASXL1	canonical cancer and healthy	Tumour Suppressor	380	26.3	73.7	10
ASXL2	canonical cancer	Tumour Suppressor	119	77.3	22.7	10
ASXL3	candidate cancer	NA	65	100	0	7
ASZ1	candidate cancer	NA	159	15.7	84.3	11
ATAD2	candidate cancer	NA	791	11.1	88.9	11
ATAD3B	candidate cancer	NA	39	46.2	53.8	9
ATF1	canonical cancer	Oncogene	41	24.4	75.6	11
ATF7IP	candidate cancer	NA	324	32.1	67.9	12
ATG13	candidate cancer	NA	54	37	63	6
ATG14	candidate cancer	NA	46	39.1	60.9	10
ATG2A	candidate cancer	NA	79	70.9	29.1	8
ATG3	candidate cancer	NA	152	8.6	91.4	8
ATG4B	candidate cancer	NA	23	56.5	43.5	5
ATG7	candidate cancer	NA	84	45.2	54.8	8
ATM	canonical cancer	Tumour Suppressor	299	92	8	11
ATP10A	candidate cancer	NA	123	80.5	19.5	11
ATP10B	candidate cancer	NA	95	100	0	10
ATP10D	candidate cancer	NA	116	75.9	24.1	11
ATP13A4	candidate cancer	NA	551	11.8	88.2	9
ATP1A1	canonical cancer	Dual Role	86	67.4	32.6	10
ATP2A2	candidate cancer	NA	85	70.6	29.4	10
ATP2B3	canonical cancer	Tumour Suppressor	102	100	0	10
ATP2C2	candidate cancer	NA	59	100	0	8
ATP4A	candidate cancer	NA	247	26.7	73.3	10
ATP5F1B	candidate cancer	NA	66	42.4	57.6	12
ATP5MPL	candidate cancer	NA	33	9.1	90.9	6
ATP5PD	candidate cancer	NA	106	5.7	94.3	9
ATP6AP1	candidate cancer	NA	624	2.7	97.3	11
ATP6V0B	candidate cancer	NA	52	28.8	71.2	8
ATP6V0E1	candidate cancer	NA	35	0	100	7
ATP6V1B2	candidate cancer	NA	53	58.5	41.5	7
ATP6V1G2	candidate cancer	NA	93	2.2	97.8	9
ATP8B1	candidate cancer	NA	93	78.5	21.5	11
ATP8B2	candidate cancer	NA	406	15.5	84.5	12
ATR	canonical cancer	Tumour Suppressor	375	31.7	68.3	10
CCND1	canonical cancer and healthy	Oncogene	536	1.5	98.5	9
ATXN1	candidate cancer	NA	58	100	0	8
ATXN3	candidate cancer	NA	42	59.5	40.5	8
ATXN3L	candidate cancer	NA	463	4.8	95.2	12
AURKA	candidate cancer	NA	293	2.4	97.6	9
AUTS2	healthy	NA	155	35.5	64.5	11
AVL9	candidate cancer	NA	205	11.7	88.3	11
AXIN1	canonical cancer	Tumour Suppressor	138	58	42	10
AXIN2	canonical cancer and healthy	Tumour Suppressor	187	35.3	64.7	11
AZGP1	candidate cancer	NA	6	100	0	4
AZI2	candidate cancer	NA	42	57.1	42.9	7
AZIN1	candidate cancer	NA	653	2.1	97.9	10
B2M	canonical cancer	Tumour Suppressor	99	69.7	30.3	10
B3GALT6	candidate cancer	NA	22	4.5	95.5	7
B3GLCT	candidate cancer	NA	132	29.5	70.5	9
B4GALT3	candidate cancer	NA	394	3.6	96.4	11
BABAM1	candidate cancer	NA	81	4.9	95.1	10
BABAM2	candidate cancer	NA	68	52.9	47.1	9
BACH2	candidate cancer	NA	65	75.4	24.6	10
BAG4	candidate cancer	NA	351	4.6	95.4	10
BANF2	candidate cancer	NA	127	4.7	95.3	8
BAP1	canonical cancer	Tumour Suppressor	154	95.5	4.5	7
BARD1	canonical cancer	Tumour Suppressor	52	78.8	21.2	11
BAX	canonical cancer	Tumour Suppressor	37	18.9	81.1	10
BAZ1A	canonical cancer	Tumour Suppressor	158	37.3	62.7	9
BAZ2A	candidate cancer	NA	100	61	39	12
BAZ2B	candidate cancer	NA	98	76.5	23.5	10
BBX	candidate cancer	NA	195	31.3	68.7	9
BCL10	canonical cancer	Tumour Suppressor	39	41	59	10
BCL11A	canonical cancer	Oncogene	133	48.9	51.1	10
BCL11B	canonical cancer	Dual Role	71	59.2	40.8	10
BCL2	canonical cancer	Oncogene	48	31.2	68.8	8
BCL2L10	candidate cancer	NA	7	100	0	5
BCL2L11	candidate cancer	NA	51	35.3	64.7	9
BCL2L12	canonical cancer	Oncogene	45	17.8	82.2	10
BCL3	canonical cancer	Oncogene	97	10.3	89.7	10
EGFR	canonical cancer	Oncogene	518	7.9	92.1	11
BCL7A	candidate cancer	NA	31	29	71	11
BCL9	canonical cancer	Oncogene	401	18.7	81.3	12
BCL9L	canonical cancer	Dual Role	88	72.7	27.3	10
BCLAF1	canonical cancer	Unclassified	173	74.6	25.4	9
BCOR	canonical cancer	Tumour Suppressor	65	100	0	10
BCORL1	canonical cancer and healthy	Dual Role	597	10.7	89.3	11
BCR	candidate cancer	NA	86	40.7	59.3	8
BHLHE41	candidate cancer	NA	16	100	0	6
BHMT2	candidate cancer	NA	25	100	0	7
BICRA	candidate cancer	NA	38	50	50	9
BIRC3	canonical cancer	Dual Role	157	17.8	82.2	10
BIRC6	canonical cancer	Oncogene	226	87.6	12.4	11
BLCAP	candidate cancer	NA	246	0.8	99.2	10
BLK	candidate cancer	NA	109	55	45	9
BLM	canonical cancer	Tumour Suppressor	100	38	62	9
BMP5	canonical cancer	Unclassified	106	19.8	80.2	9
BMP7	candidate cancer	NA	329	12.2	87.8	8
BMPR1A	canonical cancer	Dual Role	68	80.9	19.1	9
BMPR2	candidate cancer	NA	128	77.3	22.7	9
BNC2	candidate cancer	NA	118	100	0	11
BOC	candidate cancer	NA	44	100	0	8
BOD1	candidate cancer	NA	43	25.6	74.4	9
BOK	candidate cancer	NA	16	31.2	68.8	5
BORA	candidate cancer	NA	136	16.2	83.8	9
BPIFB1	candidate cancer	NA	5	100	0	4
BPTF	candidate cancer	NA	208	33.7	66.3	10
ETV5	canonical cancer	Oncogene	553	6	94	10
BRCA1	canonical cancer	Tumour Suppressor	104	72.1	27.9	9
BRCA2	canonical cancer	Tumour Suppressor	234	60.3	39.7	10
BRCC3	candidate cancer	NA	621	1.9	98.1	11
BRD3	canonical cancer	Oncogene	40	70	30	10
BRD4	canonical cancer	Oncogene	162	30.2	69.8	10
BRD7	candidate cancer	NA	70	62.9	37.1	10
BRD8	candidate cancer	NA	73	72.6	27.4	9
BRDT	candidate cancer	NA	65	69.2	30.8	10
BRINP3	candidate cancer	NA	342	16.4	83.6	10
BRIP1	canonical cancer	Tumour Suppressor	199	27.1	72.9	11
BRPF1	candidate cancer	NA	123	56.9	43.1	10
BRPF3	candidate cancer	NA	132	41.7	58.3	10
BRSK1	candidate cancer	NA	112	42	58	11
BTBD11	candidate cancer	NA	111	82	18	11
BTG1	canonical cancer	Tumour Suppressor	43	23.3	76.7	10
BTG2	candidate cancer	NA	295	2.7	97.3	11
BTK	canonical cancer	Dual Role	580	11.2	88.8	11
BTLA	candidate cancer	NA	144	4.2	95.8	9
BTN3A2	candidate cancer	NA	100	11	89	8
BTNL3	candidate cancer	NA	57	28.1	71.9	9
BUB1B	canonical cancer	Tumour Suppressor	50	90	10	8
BUD23	candidate cancer	NA	121	16.5	83.5	10
C10orf90	candidate cancer	NA	48	66.7	33.3	8
C11orf49	candidate cancer	NA	51	39.2	60.8	9
C15orf48	candidate cancer	NA	14	35.7	64.3	6
C16orf91	candidate cancer	NA	63	1.6	98.4	8
C19orf53	candidate cancer	NA	103	1.9	98.1	8
C1orf100	candidate cancer	NA	299	2.7	97.3	11
C1orf127	candidate cancer	NA	24	100	0	9
C1orf159	candidate cancer	NA	34	38.2	61.8	10
C1orf185	candidate cancer	NA	33	45.5	54.5	10
C1orf194	candidate cancer	NA	8	100	0	5
C1QL2	candidate cancer	NA	11	100	0	6
C1QTNF1	candidate cancer	NA	17	100	0	6
C22orf34	candidate cancer	NA	3	100	0	2
C2CD3	candidate cancer	NA	218	36.2	63.8	11
C2CD4C	candidate cancer	NA	3	100	0	3
C2CD5	candidate cancer	NA	356	17.1	82.9	12
C2CD6	candidate cancer	NA	60	50	50	10
C3	candidate cancer	NA	87	100	0	10
C3AR1	candidate cancer	NA	35	100	0	9
C3orf62	candidate cancer	NA	18	77.8	22.2	5
C6orf118	candidate cancer	NA	26	100	0	7
C6orf136	candidate cancer	NA	110	5.5	94.5	8
C6orf62	candidate cancer	NA	136	12.5	87.5	10
C7	candidate cancer	NA	81	100	0	9
C7orf31	candidate cancer	NA	205	9.8	90.2	11
C9orf78	candidate cancer	NA	24	37.5	62.5	8
C9orf85	candidate cancer	NA	27	44.4	55.6	8
CA10	candidate cancer	NA	34	100	0	5
CABIN1	candidate cancer	NA	131	61.1	38.9	10
CABLES1	candidate cancer	NA	134	17.2	82.8	11
CACHD1	candidate cancer	NA	86	72.1	27.9	10
CACNA1A	candidate cancer	NA	274	65	35	12
CACNA1B	candidate cancer	NA	160	100	0	11
CACNA1C	candidate cancer	NA	496	44.4	55.6	12
CACNA1D	canonical cancer	Oncogene	149	94	6	10
CACNA1E	candidate cancer	NA	248	100	0	11
CACNA1H	candidate cancer	NA	158	63.9	36.1	11
CACNA2D1	candidate cancer	NA	209	45	55	11
CACNA2D3	candidate cancer	NA	113	100	0	11
CACNG6	candidate cancer	NA	71	19.7	80.3	10
CADM2	candidate cancer	NA	120	63.3	36.7	9
CALB2	candidate cancer	NA	33	100	0	6
CALCB	candidate cancer	NA	2	100	0	2
CALCOCO1	candidate cancer	NA	43	39.5	60.5	11
CALCR	candidate cancer	NA	247	13	87	11
CALD1	candidate cancer	NA	151	29.8	70.2	11
CALHM6	candidate cancer	NA	40	22.5	77.5	8
CALR	canonical cancer	Oncogene	89	13.5	86.5	9
CAMKK2	candidate cancer	NA	44	61.4	38.6	10
CAMTA1	canonical cancer	Tumour Suppressor	138	87	13	10
CANX	candidate cancer	NA	68	36.8	63.2	10
CAP2	candidate cancer	NA	159	17.6	82.4	10
CARD10	candidate cancer	NA	38	100	0	4
CARD11	canonical cancer	Oncogene	255	32.2	67.8	11
CARD6	candidate cancer	NA	405	5.2	94.8	11
CARF	candidate cancer	NA	69	49.3	50.7	10
CARNS1	candidate cancer	NA	164	10.4	89.6	10
CARS	canonical cancer	Tumour Suppressor	29	79.3	20.7	8
CASC3	candidate cancer	NA	194	18.6	81.4	10
CASKIN1	candidate cancer	NA	87	27.6	72.4	9
CASP10	candidate cancer	NA	57	40.4	59.6	9
CASP3	canonical cancer	Tumour Suppressor	30	56.7	43.3	8
CASP8	canonical cancer	Tumour Suppressor	161	83.9	16.1	10
CASP9	canonical cancer	Tumour Suppressor	30	63.3	36.7	7
CAST	candidate cancer	NA	39	56.4	43.6	9
CASZ1	candidate cancer	NA	85	81.2	18.8	10
CATIP	candidate cancer	NA	21	100	0	8
CBARP	candidate cancer	NA	23	60.9	39.1	7
CBFA2T3	canonical cancer	Tumour Suppressor	31	100	0	8
CBFB	canonical cancer	Tumour Suppressor	46	52.2	47.8	7
CBL	canonical cancer and healthy	Oncogene	73	71.2	28.8	10
CBLB	canonical cancer	Tumour Suppressor	206	37.9	62.1	10
CBLC	canonical cancer	Dual Role	108	20.4	79.6	11
CBWD3	candidate cancer	NA	6	100	0	5
CBX6	candidate cancer	NA	48	12.5	87.5	9
CC2D1A	candidate cancer	NA	147	32	68	10
CCAR1	candidate cancer	NA	93	76.3	23.7	8
CCDC102A	candidate cancer	NA	31	35.5	64.5	9
CCDC102B	candidate cancer	NA	77	72.7	27.3	9
CCDC107	candidate cancer	NA	133	6	94	10
CCDC120	candidate cancer	NA	482	5.6	94.4	12
CCDC124	candidate cancer	NA	71	7	93	10
CCDC168	candidate cancer	NA	147	23.8	76.2	9
CCDC178	candidate cancer	NA	49	100	0	8
CCDC28A	candidate cancer	NA	60	30	70	7
CCDC38	candidate cancer	NA	67	50.7	49.3	10
CCDC6	canonical cancer	Tumour Suppressor	70	47.1	52.9	10
CCDC61	candidate cancer	NA	63	15.9	84.1	10
CCDC63	candidate cancer	NA	17	100	0	7
CCDC66	candidate cancer	NA	43	79.1	20.9	7
CCDC77	candidate cancer	NA	304	5.9	94.1	12
CCDC81	candidate cancer	NA	109	23.9	76.1	10
CCDC88A	candidate cancer	NA	101	47.5	52.5	8
CCDC9	candidate cancer	NA	36	50	50	9
CCER1	candidate cancer	NA	50	32	68	10
CCK	candidate cancer	NA	26	19.2	80.8	7
CCKBR	candidate cancer	NA	36	100	0	8
CCL26	candidate cancer	NA	5	100	0	5
CCN6	candidate cancer	NA	61	39.3	60.7	9
CCNB1IP1	canonical cancer	Tumour Suppressor	64	9.4	90.6	10
CCNB2	candidate cancer	NA	30	50	50	9
CCNC	canonical cancer	Tumour Suppressor	42	38.1	61.9	9
KRAS	canonical cancer and healthy	Oncogene	899	0.9	99.1	12
CCND2	canonical cancer	Oncogene	308	5.2	94.8	12
CCND3	canonical cancer	Oncogene	177	5.6	94.4	11
CCNE1	canonical cancer	Oncogene	320	6.9	93.1	11
CCNI	candidate cancer	NA	56	21.4	78.6	11
CCNL1	candidate cancer	NA	382	6.3	93.7	8
CCNQ	candidate cancer	NA	607	0	100	11
CCP110	candidate cancer	NA	93	36.6	63.4	9
CCR4	canonical cancer	Oncogene	16	100	0	7
CCR5	candidate cancer	NA	19	100	0	6
CCR7	canonical cancer	Oncogene	128	10.9	89.1	8
CCT6B	candidate cancer	NA	54	31.5	68.5	8
CCT8L2	candidate cancer	NA	31	100	0	7
CD163L1	candidate cancer	NA	305	15.1	84.9	12
CD1A	candidate cancer	NA	357	3.6	96.4	12
CD1B	candidate cancer	NA	312	4.2	95.8	12
CD1D	candidate cancer	NA	18	100	0	6
CD200	candidate cancer	NA	13	100	0	5
CD209	canonical cancer	Unclassified	11	100	0	4
CD274	canonical cancer	Tumour Suppressor	139	7.9	92.1	11
CD28	canonical cancer	Oncogene	22	50	50	8
CD2BP2	candidate cancer	NA	83	16.9	83.1	7
CD300E	candidate cancer	NA	7	100	0	5
CD36	candidate cancer	NA	136	18.4	81.6	11
CD3G	candidate cancer	NA	9	100	0	5
CD58	candidate cancer	NA	57	45.6	54.4	10
CD70	candidate cancer	NA	7	100	0	4
CD74	canonical cancer	Oncogene	38	36.8	63.2	10
CD79A	canonical cancer	Oncogene	84	20.2	79.8	9
CD79B	canonical cancer	Oncogene	2	100	0	2
CD83	candidate cancer	NA	126	4	96	9
CD86	candidate cancer	NA	166	17.5	82.5	10
CDC20	candidate cancer	NA	60	30	70	9
CDC23	candidate cancer	NA	37	45.9	54.1	10
CDC25A	candidate cancer	NA	35	80	20	5
CDC25C	candidate cancer	NA	17	100	0	6
CDC27	candidate cancer	NA	72	56.9	43.1	9
CDC37	candidate cancer	NA	88	11.4	88.6	11
CDC37L1	candidate cancer	NA	135	13.3	86.7	10
CDC42	candidate cancer	NA	27	55.6	44.4	8
CDC42BPB	candidate cancer	NA	104	68.3	31.7	10
CDC42BPG	candidate cancer	NA	72	66.7	33.3	9
CDC5L	candidate cancer	NA	195	23.6	76.4	10
CDC73	canonical cancer	Tumour Suppressor	315	15.2	84.8	12
CDH1	canonical cancer	Tumour Suppressor	166	83.1	16.9	9
CDH10	canonical cancer	Tumour Suppressor	201	100	0	8
CDH11	canonical cancer	Tumour Suppressor	103	100	0	10
CDH12	candidate cancer	NA	542	25.1	74.9	10
CDH13	candidate cancer	NA	29	100	0	7
CDH17	canonical cancer	Oncogene	51	100	0	8
CDH18	candidate cancer	NA	549	25.9	74.1	11
CDH19	candidate cancer	NA	85	100	0	8
CDH2	candidate cancer	NA	101	100	0	8
CDH23	candidate cancer	NA	142	72.5	27.5	8
CDH24	candidate cancer	NA	96	33.3	66.7	11
CDH6	candidate cancer	NA	96	100	0	8
CDH8	candidate cancer and healthy	NA	130	100	0	11
CDH9	candidate cancer	NA	159	100	0	9
CDHR1	candidate cancer	NA	46	100	0	9
CDHR2	candidate cancer	NA	85	56.5	43.5	10
CDHR3	candidate cancer	NA	186	21.5	78.5	11
CDHR4	candidate cancer	NA	9	100	0	5
CDK11A	candidate cancer	NA	29	27.6	72.4	10
CDK12	canonical cancer	Tumour Suppressor	301	39.9	60.1	9
CDK13	candidate cancer	NA	183	16.9	83.1	11
CDK14	candidate cancer	NA	219	16.9	83.1	11
CDK4	canonical cancer	Oncogene	179	8.4	91.6	12
CDK6	canonical cancer	Oncogene	225	4	96	11
CDKN1A	canonical cancer and healthy	Dual Role	54	100	0	7
CDKN1B	canonical cancer	Tumour Suppressor	262	15.6	84.4	12
LPP	canonical cancer	Oncogene	526	3.8	96.2	10
CDKN2AIP	candidate cancer	NA	31	61.3	38.7	7
CDKN2B	candidate cancer	NA	737	95.4	4.6	11
CDKN2C	canonical cancer	Tumour Suppressor	40	57.5	42.5	11
CDON	candidate cancer	NA	89	71.9	28.1	10
CDX2	canonical cancer	Tumour Suppressor	113	12.4	87.6	8
CDX4	candidate cancer	NA	475	4.6	95.4	11
CDYL	candidate cancer	NA	120	20.8	79.2	10
CEACAM21	candidate cancer	NA	12	100	0	5
CEBPA	canonical cancer	Tumour Suppressor	181	3.9	96.1	9
CELA1	candidate cancer	NA	23	78.3	21.7	6
CELF1	candidate cancer	NA	46	47.8	52.2	8
CELF4	candidate cancer	NA	96	46.9	53.1	10
CENPF	candidate cancer	NA	308	19.5	80.5	11
CENPJ	candidate cancer	NA	135	45.2	54.8	9
CEP152	candidate cancer	NA	60	81.7	18.3	9
CEP170	candidate cancer	NA	385	27	73	11
CEP19	candidate cancer	NA	528	2.7	97.3	10
CEP76	candidate cancer	NA	127	29.9	70.1	9
CEP83	candidate cancer	NA	45	37.8	62.2	10
CERS3	candidate cancer	NA	129	30.2	69.8	11
CFAP20	candidate cancer	NA	26	19.2	80.8	8
CFAP45	candidate cancer	NA	379	10.6	89.4	12
CFAP47	candidate cancer	NA	95	100	0	11
CFAP54	candidate cancer	NA	91	69.2	30.8	11
CFAP70	candidate cancer	NA	91	51.6	48.4	8
CFAP74	candidate cancer	NA	30	23.3	76.7	9
CFHR2	candidate cancer	NA	348	3.2	96.8	11
CGB2	candidate cancer	NA	37	10.8	89.2	10
CGB5	candidate cancer	NA	9	100	0	6
CHAF1B	candidate cancer	NA	49	40.8	59.2	11
CHD1	candidate cancer	NA	111	82.9	17.1	10
CHD2	canonical cancer and healthy	Tumour Suppressor	147	53.7	46.3	11
CHD3	candidate cancer	NA	137	91.2	8.8	11
CHD4	canonical cancer and healthy	Oncogene	472	44.9	55.1	12
CHD5	candidate cancer	NA	150	100	0	10
CHD6	candidate cancer	NA	394	40.6	59.4	10
CHD7	candidate cancer	NA	545	28.6	71.4	10
CHD8	candidate cancer	NA	197	73.1	26.9	11
CHD9	candidate cancer	NA	161	82.6	17.4	10
CHDH	candidate cancer	NA	27	100	0	4
CHEK2	canonical cancer and healthy	Tumour Suppressor	90	58.9	41.1	11
CHGA	candidate cancer	NA	16	100	0	5
CHKB	candidate cancer	NA	43	46.5	53.5	9
CHL1	candidate cancer	NA	112	100	0	11
CHMP2B	candidate cancer	NA	60	20	80	8
CHPF2	candidate cancer	NA	156	26.3	73.7	11
CHPT1	candidate cancer	NA	40	50	50	9
CHRM5	candidate cancer	NA	48	72.9	27.1	10
CHRNB2	candidate cancer	NA	385	10.1	89.9	12
CHST1	candidate cancer	NA	43	100	0	8
CHST10	candidate cancer	NA	50	54	46	11
CHST11	canonical cancer	Oncogene	23	100	0	9
CIAO2A	candidate cancer	NA	31	41.9	58.1	6
CIBAR2	candidate cancer	NA	23	100	0	9
CIC	canonical cancer	Tumour Suppressor	217	71.4	28.6	9
CIITA	canonical cancer	Tumour Suppressor	110	30.9	69.1	10
CILK1	candidate cancer	NA	138	21	79	10
CILP2	candidate cancer	NA	106	44.3	55.7	10
CIPC	candidate cancer	NA	32	18.8	81.2	7
CITED2	candidate cancer	NA	52	19.2	80.8	6
CIZ1	candidate cancer	NA	45	60	40	9
CLASP1	candidate cancer and healthy	NA	104	69.2	30.8	9
CLASP2	candidate cancer	NA	92	69.6	30.4	11
CLCN4	candidate cancer	NA	501	12.8	87.2	12
CLCN7	candidate cancer	NA	86	31.4	68.6	9
CLDN20	candidate cancer	NA	11	100	0	5
CLEC19A	candidate cancer	NA	65	4.6	95.4	8
CLEC4G	candidate cancer	NA	4	100	0	3
CLIC5	candidate cancer	NA	18	100	0	5
CLIP1	candidate cancer	NA	87	74.7	25.3	11
CLIP2	candidate cancer	NA	156	36.5	63.5	11
CLK3	candidate cancer	NA	46	47.8	52.2	8
CLK4	candidate cancer	NA	67	47.8	52.2	10
CLSTN2	candidate cancer	NA	84	100	0	9
CLTC	canonical cancer	Tumour Suppressor	223	34.5	65.5	10
CLTCL1	canonical cancer	Tumour Suppressor	114	46.5	53.5	10
CLUAP1	candidate cancer	NA	76	26.3	73.7	9
CMKLR1	candidate cancer	NA	21	100	0	7
CMTR1	candidate cancer	NA	130	24.6	75.4	9
CMTR2	candidate cancer	NA	70	68.6	31.4	8
CNBD1	canonical cancer	Unclassified	559	8.2	91.8	10
CNBP	canonical cancer	Tumour Suppressor	142	7	93	8
CNDP2	candidate cancer	NA	41	56.1	43.9	9
CNGA4	candidate cancer	NA	46	100	0	8
CNKSR1	candidate cancer	NA	35	82.9	17.1	10
CNOT1	candidate cancer	NA	168	87.5	12.5	11
CNOT3	canonical cancer	Tumour Suppressor	111	49.5	50.5	10
CNOT9	candidate cancer	NA	50	38	62	8
CNTLN	candidate cancer	NA	162	54.3	45.7	11
CNTN1	candidate cancer	NA	158	67.1	32.9	11
CNTN4	candidate cancer	NA	101	100	0	9
CNTN6	candidate cancer	NA	145	100	0	9
CNTNAP1	candidate cancer	NA	47	100	0	7
CNTNAP2	candidate cancer	NA	174	100	0	9
CNTNAP3	candidate cancer	NA	92	43.5	56.5	11
CNTRL	candidate cancer	NA	58	74.1	25.9	10
COIL	candidate cancer	NA	122	12.3	87.7	9
COL11A1	candidate cancer	NA	360	100	0	12
COL12A1	candidate cancer	NA	184	100	0	9
COL14A1	candidate cancer	NA	151	100	0	10
COL1A1	candidate cancer	NA	221	55.7	44.3	10
COL1A2	candidate cancer	NA	340	44.1	55.9	11
COL21A1	candidate cancer	NA	188	33.5	66.5	10
COL22A1	candidate cancer and healthy	NA	819	26.6	73.4	11
COL25A1	candidate cancer	NA	91	100	0	9
COL28A1	candidate cancer	NA	241	25.7	74.3	11
COL2A1	canonical cancer	Unclassified	173	73.4	26.6	11
COL3A1	candidate cancer	NA	189	100	0	10
COL4A1	candidate cancer	NA	284	52.5	47.5	11
COL4A2	candidate cancer	NA	258	48.1	51.9	11
COL5A1	candidate cancer	NA	184	91.3	8.7	11
COL5A3	candidate cancer	NA	135	100	0	10
COL6A3	candidate cancer	NA	192	100	0	11
COL6A6	candidate cancer	NA	279	51.3	48.7	11
COL7A1	candidate cancer	NA	163	100	0	10
COL9A2	candidate cancer	NA	142	46.5	53.5	10
COPB2	candidate cancer	NA	263	16.3	83.7	9
COQ10B	candidate cancer	NA	55	20	80	9
COX7C	candidate cancer	NA	18	27.8	72.2	6
CPEB1	candidate cancer	NA	51	29.4	70.6	9
CPEB2	candidate cancer	NA	75	78.7	21.3	9
CPEB3	canonical cancer	Tumour Suppressor	26	84.6	15.4	8
CPEB4	candidate cancer	NA	77	58.4	41.6	9
CPNE1	candidate cancer	NA	289	6.6	93.4	8
CPNE5	candidate cancer	NA	28	100	0	7
CPQ	candidate cancer	NA	599	6.2	93.8	10
CPS1	candidate cancer	NA	163	100	0	11
CPXM2	candidate cancer	NA	89	82	18	9
CR1	candidate cancer	NA	37	100	0	10
CRACD	candidate cancer	NA	110	31.8	68.2	9
CRADD	candidate cancer	NA	39	30.8	69.2	10
CRB1	candidate cancer	NA	368	26.4	73.6	10
CRBN	candidate cancer	NA	46	41.3	58.7	7
CREB1	canonical cancer	Oncogene	36	38.9	61.1	9
CREB3L1	canonical cancer	Tumour Suppressor	55	23.6	76.4	9
CREB3L2	canonical cancer	Oncogene	129	16.3	83.7	11
CREB3L3	candidate cancer	NA	29	100	0	9
CREB3L4	candidate cancer	NA	356	3.9	96.1	12
CREBBP	canonical cancer and healthy	Tumour Suppressor	332	82.2	17.8	10
CREBZF	candidate cancer	NA	94	8.5	91.5	9
CRELD2	candidate cancer	NA	43	32.6	67.4	8
CRISPLD1	candidate cancer	NA	93	36.6	63.4	11
CRNKL1	canonical cancer	Unclassified	164	18.9	81.1	9
CRP	candidate cancer	NA	345	4.1	95.9	11
CRTAM	candidate cancer	NA	19	100	0	6
CRTC1	canonical cancer	Oncogene	94	36.2	63.8	10
CSDE1	candidate cancer	NA	77	64.9	35.1	10
CSF1R	canonical cancer	Oncogene	46	100	0	9
CSF2RA	candidate cancer	NA	322	9.3	90.7	12
CSF3R	canonical cancer	Oncogene	19	100	0	8
CSH1	candidate cancer	NA	2	100	0	2
CSMD2	candidate cancer	NA	280	95	5	11
CSMD3	candidate cancer	NA	627	100	0	11
CSNK1A1	candidate cancer	NA	53	22.6	77.4	9
CSNK1E	candidate cancer	NA	62	27.4	72.6	9
CSNK2A1	candidate cancer	NA	159	24.5	75.5	10
CSNK2B	candidate cancer	NA	100	9	91	9
CSPG4	candidate cancer	NA	80	60	40	11
CTCF	canonical cancer	Tumour Suppressor	159	83.6	16.4	10
CTCFL	candidate cancer	NA	46	100	0	10
CTDNEP1	candidate cancer	NA	15	33.3	66.7	7
CTIF	candidate cancer	NA	68	44.1	55.9	9
CTNNA1	candidate cancer	NA	70	74.3	25.7	9
CTNNA2	canonical cancer	Oncogene	125	100	0	9
CTNNA3	candidate cancer	NA	112	100	0	11
CTNNB1	canonical cancer and healthy	Oncogene	222	96.4	3.6	10
CTNND1	canonical cancer	Unclassified	108	73.1	26.9	8
CTNND2	canonical cancer	Oncogene	151	100	0	11
CTSS	candidate cancer	NA	426	5.9	94.1	12
CTU2	candidate cancer	NA	29	62.1	37.9	8
CUBN	candidate cancer	NA	197	100	0	10
CUL1	candidate cancer	NA	195	41.5	58.5	11
CUL3	canonical cancer and healthy	Tumour Suppressor	101	93.1	6.9	8
CUL4B	candidate cancer	NA	583	8.7	91.3	11
CUL7	candidate cancer	NA	204	26	74	10
CUL9	candidate cancer	NA	231	35.9	64.1	10
CUX1	canonical cancer	Dual Role	263	38.8	61.2	11
CWC22	candidate cancer	NA	87	47.1	52.9	8
CWH43	candidate cancer	NA	44	100	0	7
CX3CR1	candidate cancer	NA	25	100	0	6
CXADR	candidate cancer	NA	82	40.2	59.8	10
CXCR2	candidate cancer	NA	30	100	0	10
CXCR4	canonical cancer	Oncogene	30	63.3	36.7	9
CXXC4	candidate cancer	NA	4	100	0	4
CXXC5	candidate cancer	NA	35	34.3	65.7	9
CYFIP1	candidate cancer	NA	53	39.6	60.4	9
CYLC1	candidate cancer	NA	498	6	94	11
CYLD	canonical cancer	Tumour Suppressor	102	71.6	28.4	10
CYP2A7	candidate cancer	NA	107	7.5	92.5	9
CYP2C18	candidate cancer	NA	27	100	0	8
CYP2C8	canonical cancer	Unclassified	24	100	0	8
CYP2C9	candidate cancer	NA	24	100	0	5
CYP2E1	candidate cancer	NA	20	100	0	7
CYP4A11	candidate cancer	NA	28	100	0	9
CYP4B1	candidate cancer	NA	60	68.3	31.7	9
CYP4F22	candidate cancer	NA	25	100	0	8
CYP4Z1	candidate cancer	NA	42	59.5	40.5	10
CYP7B1	candidate cancer	NA	500	6.8	93.2	10
CYS1	candidate cancer	NA	1	100	0	1
CYSLTR2	canonical cancer	Oncogene	71	100	0	10
DAAM1	candidate cancer	NA	102	74.5	25.5	11
DAB1	candidate cancer	NA	65	100	0	9
DAB2IP	candidate cancer	NA	56	76.8	23.2	10
DACH1	candidate cancer	NA	131	20.6	79.4	10
DACH2	candidate cancer	NA	75	100	0	11
DAO	candidate cancer	NA	35	100	0	5
DAXX	canonical cancer	Tumour Suppressor	87	27.6	72.4	9
DAZAP1	candidate cancer	NA	65	87.7	12.3	10
DBI	candidate cancer	NA	33	24.2	75.8	7
DBR1	candidate cancer	NA	229	10	90	8
DCAF1	candidate cancer	NA	43	93	7	8
DCAF12L2	canonical cancer	Unclassified	143	14.7	85.3	10
DCAF15	candidate cancer	NA	115	14.8	85.2	8
DCAF4L2	candidate cancer	NA	544	3.3	96.7	10
DCC	canonical cancer	Unclassified	223	100	0	9
DCHS1	candidate cancer	NA	110	97.3	2.7	11
DCK	candidate cancer	NA	63	14.3	85.7	9
DCLK1	candidate cancer	NA	94	100	0	9
DCLRE1A	candidate cancer	NA	40	77.5	22.5	9
DCLRE1C	candidate cancer	NA	101	32.7	67.3	10
DCSTAMP	candidate cancer	NA	707	3	97	10
DCTD	candidate cancer	NA	17	23.5	76.5	8
DCTN1	candidate cancer	NA	68	67.6	32.4	8
DDB2	canonical cancer	Dual Role	51	47.1	52.9	9
DDIT3	canonical cancer	Oncogene	97	11.3	88.7	12
DDR2	canonical cancer	Oncogene	62	100	0	9
DDX10	canonical cancer	Tumour Suppressor	64	65.6	34.4	10
DDX17	candidate cancer	NA	87	52.9	47.1	10
DDX18	candidate cancer	NA	54	59.3	40.7	9
DDX20	candidate cancer	NA	46	69.6	30.4	9
DDX23	candidate cancer	NA	64	57.8	42.2	10
DDX25	candidate cancer	NA	29	100	0	7
DDX27	candidate cancer	NA	337	13.1	86.9	10
MECOM	canonical cancer	Oncogene	699	13.7	86.3	12
DDX41	candidate cancer	NA	64	43.8	56.2	10
DDX5	canonical cancer	Oncogene	155	16.8	83.2	11
DDX50	candidate cancer	NA	56	60.7	39.3	7
DDX51	candidate cancer	NA	28	64.3	35.7	9
DDX54	candidate cancer	NA	52	67.3	32.7	11
DDX55	candidate cancer	NA	35	51.4	48.6	11
DDX58	candidate cancer	NA	100	33	67	11
DDX6	canonical cancer	Oncogene	47	44.7	55.3	10
DDX60L	candidate cancer	NA	57	64.9	35.1	10
DEFB115	candidate cancer	NA	278	2.5	97.5	8
DEFB129	candidate cancer	NA	7	100	0	5
DEK	canonical cancer	Oncogene	156	12.2	87.8	10
DENND2B	candidate cancer	NA	43	100	0	9
DENND4B	candidate cancer	NA	393	13	87	12
DEPDC4	candidate cancer	NA	32	40.6	59.4	10
DEPDC5	candidate cancer	NA	135	68.1	31.9	10
DERL1	candidate cancer	NA	708	2.1	97.9	11
DGAT2L6	candidate cancer	NA	32	100	0	10
DGCR8	canonical cancer	Oncogene	118	25.4	74.6	9
DGKA	candidate cancer	NA	65	41.5	58.5	12
DGKB	candidate cancer	NA	85	100	0	10
DGKE	candidate cancer	NA	136	23.5	76.5	8
DGKI	candidate cancer	NA	209	48.8	51.2	11
DHRS1	candidate cancer	NA	61	23	77	11
DHX15	candidate cancer	NA	79	64.6	35.4	9
DHX16	candidate cancer	NA	168	38.1	61.9	9
DHX30	candidate cancer	NA	48	89.6	10.4	8
DHX35	candidate cancer	NA	259	12.7	87.3	10
DHX36	candidate cancer	NA	404	13.6	86.4	8
DHX58	candidate cancer	NA	47	38.3	61.7	6
DHX9	candidate cancer	NA	336	25	75	11
DIAPH1	candidate cancer	NA	74	77	23	10
DIAPH2	candidate cancer	NA	600	16.3	83.7	11
DICER1	canonical cancer	Tumour Suppressor	119	80.7	19.3	10
DIP2C	candidate cancer	NA	180	60.6	39.4	10
DIS3	candidate cancer	NA	156	28.2	71.8	10
DIS3L2	candidate cancer	NA	52	86.5	13.5	11
DISP1	candidate cancer	NA	318	22.3	77.7	11
DISP2	candidate cancer	NA	54	100	0	8
DISP3	candidate cancer	NA	128	100	0	11
DLC1	candidate cancer	NA	121	66.1	33.9	11
DLEC1	candidate cancer	NA	77	80.5	19.5	10
DLG2	candidate cancer	NA	127	100	0	10
DLG3	candidate cancer	NA	481	8.1	91.9	11
DLGAP5	candidate cancer	NA	52	42.3	57.7	10
DLK1	candidate cancer	NA	31	100	0	9
DLL1	candidate cancer	NA	66	68.2	31.8	9
DMD	candidate cancer	NA	601	28.3	71.7	11
DMXL1	candidate cancer	NA	144	85.4	14.6	11
DMXL2	candidate cancer	NA	179	85.5	14.5	10
DNAAF1	candidate cancer	NA	28	100	0	9
DNAAF5	candidate cancer	NA	187	8	92	11
DNAH1	candidate cancer	NA	177	96	4	11
DNAH14	candidate cancer	NA	312	17.9	82.1	10
DNAH2	candidate cancer	NA	204	95.1	4.9	10
DNAH3	candidate cancer	NA	252	100	0	10
DNAH7	candidate cancer	NA	341	100	0	11
DNAH8	candidate cancer	NA	450	80.7	19.3	12
DNAH9	candidate cancer	NA	313	100	0	11
DNAJB2	candidate cancer	NA	16	50	50	6
DNAJB9	candidate cancer	NA	147	9.5	90.5	11
DNAJC28	candidate cancer	NA	45	44.4	55.6	11
DNER	candidate cancer	NA	86	93	7	9
DNM2	canonical cancer	Tumour Suppressor	142	43	57	11
DNMBP	candidate cancer	NA	67	95.5	4.5	9
DNMT1	canonical cancer	Oncogene	111	32.4	67.6	11
DNMT3A	canonical cancer and healthy	Conflicting annotations	122	79.5	20.5	11
DNMT3B	candidate cancer	NA	314	17.2	82.8	9
DOCK2	candidate cancer	NA	155	100	0	11
DOCK4	candidate cancer	NA	235	49.4	50.6	12
DOCK8	candidate cancer	NA	199	60.3	39.7	11
DOK6	candidate cancer	NA	73	69.9	30.1	9
DOT1L	candidate cancer	NA	84	82.1	17.9	10
DPH3	candidate cancer	NA	40	10	90	7
DPP6	candidate cancer	NA	81	100	0	8
DPP7	candidate cancer	NA	42	35.7	64.3	10
DPPA4	candidate cancer	NA	33	100	0	7
DPY19L3	candidate cancer	NA	227	15	85	10
DPYD	candidate cancer	NA	138	100	0	11
DPYS	candidate cancer	NA	62	100	0	9
DRD3	candidate cancer	NA	173	18.5	81.5	9
DRD5	candidate cancer	NA	53	100	0	7
DROSHA	canonical cancer	Tumour Suppressor	478	16.7	83.3	11
DSC1	candidate cancer	NA	133	51.9	48.1	10
DSC3	candidate cancer	NA	128	47.7	52.3	10
DSE	candidate cancer	NA	81	61.7	38.3	10
DSEL	candidate cancer	NA	52	100	0	9
DSG1	candidate cancer	NA	146	52.7	47.3	11
DSG4	candidate cancer	NA	123	43.1	56.9	11
DSP	candidate cancer	NA	145	100	0	10
DSPP	candidate cancer and healthy	NA	11	100	0	4
DST	candidate cancer	NA	276	67	33	11
DTHD1	candidate cancer	NA	16	100	0	4
DTL	candidate cancer	NA	267	7.9	92.1	10
DTNA	candidate cancer	NA	127	52	48	11
DTWD2	candidate cancer	NA	35	40	60	8
DTX1	candidate cancer	NA	26	100	0	9
DTX4	candidate cancer	NA	55	54.5	45.5	10
DUSP16	candidate cancer	NA	255	10.6	89.4	12
DUSP2	candidate cancer	NA	33	21.2	78.8	8
DUSP7	candidate cancer	NA	14	100	0	7
DUSP9	candidate cancer	NA	628	3.5	96.5	11
DUXA	candidate cancer	NA	87	21.8	78.2	10
DYNC1I1	candidate cancer	NA	231	18.2	81.8	11
DYNLL1	candidate cancer	NA	21	19	81	11
DYRK1A	candidate cancer	NA	110	69.1	30.9	11
DYSF	candidate cancer	NA	198	100	0	10
E2F2	candidate cancer	NA	34	67.6	32.4	8
E2F3	candidate cancer	NA	203	10.8	89.2	10
EAF2	candidate cancer	NA	168	17.3	82.7	10
EBF1	canonical cancer	Tumour Suppressor	69	69.6	30.4	10
ECT2	candidate cancer	NA	619	4.7	95.3	11
ECT2L	canonical cancer	Unclassified	69	39.1	60.9	7
EDAR	candidate cancer	NA	50	100	0	10
EDC4	candidate cancer	NA	66	63.6	36.4	7
EDEM1	candidate cancer	NA	52	42.3	57.7	9
EDNRB	candidate cancer	NA	58	100	0	8
EED	canonical cancer	Tumour Suppressor	120	32.5	67.5	11
EEF1A1	candidate cancer	NA	54	42.6	57.4	9
EEF1D	candidate cancer	NA	604	1.8	98.2	11
EEF2	candidate cancer	NA	68	76.5	23.5	10
EEF2K	candidate cancer	NA	95	48.4	51.6	8
EFHD1	candidate cancer	NA	27	85.2	14.8	7
EFHD2	candidate cancer	NA	14	28.6	71.4	8
EFTUD2	candidate cancer	NA	79	60.8	39.2	9
MTCP1	canonical cancer	Oncogene	623	2.1	97.9	11
EGR1	candidate cancer	NA	35	100	0	9
EGR2	candidate cancer	NA	63	46	54	9
EGR3	candidate cancer	NA	69	71	29	9
EI24	candidate cancer	NA	23	21.7	78.3	9
EIF1AX	canonical cancer	Oncogene	468	0.4	99.6	12
EIF2AK1	candidate cancer	NA	218	19.3	80.7	11
EIF2AK3	candidate cancer	NA	86	86	14	9
EIF2AK4	candidate cancer	NA	66	93.9	6.1	10
EIF2S2	candidate cancer	NA	273	5.5	94.5	10
EIF3A	candidate cancer	NA	29	72.4	27.6	9
MYC	canonical cancer	Oncogene	894	2.3	97.7	11
EIF3G	candidate cancer	NA	92	18.5	81.5	8
EIF4A1	candidate cancer	NA	38	78.9	21.1	9
EIF4A2	candidate cancer	NA	543	6.3	93.7	10
EIF5A	candidate cancer	NA	21	61.9	38.1	7
ELAVL1	candidate cancer	NA	69	47.8	52.2	10
ELAVL2	candidate cancer	NA	360	88.1	11.9	11
ELAVL3	candidate cancer	NA	93	19.4	80.6	11
ELAVL4	candidate cancer	NA	43	100	0	7
ELF1	candidate cancer	NA	108	25	75	8
ELF3	canonical cancer and healthy	Tumour Suppressor	330	19.4	80.6	10
ELF4	canonical cancer	Dual Role	574	6.8	93.2	11
ELF5	candidate cancer	NA	83	15.7	84.3	9
ELK4	canonical cancer	Oncogene	305	6.9	93.1	11
ELL	canonical cancer	Tumour Suppressor	83	20.5	79.5	10
ELMO1	candidate cancer	NA	77	100	0	9
ELMO3	candidate cancer	NA	41	43.9	56.1	7
ELN	candidate cancer	NA	16	100	0	5
ELOC	candidate cancer	NA	484	1	99	9
ELOF1	candidate cancer	NA	88	11.4	88.6	11
ELOVL3	candidate cancer	NA	23	78.3	21.7	7
EMG1	candidate cancer	NA	259	0	100	12
EML4	candidate cancer	NA	68	61.8	38.2	8
EML5	candidate cancer	NA	124	82.3	17.7	9
EN1	candidate cancer	NA	37	45.9	54.1	8
EN2	candidate cancer	NA	119	12.6	87.4	11
ENC1	candidate cancer	NA	49	75.5	24.5	10
ENTPD6	candidate cancer	NA	154	11	89	9
EOMES	candidate cancer	NA	44	100	0	6
EP300	canonical cancer and healthy	Tumour Suppressor	277	84.1	15.9	10
EP400	candidate cancer and healthy	NA	168	94	6	11
EPAS1	canonical cancer	Dual Role	51	100	0	10
EPB41	candidate cancer	NA	61	86.9	13.1	8
EPB41L3	candidate cancer	NA	142	100	0	9
EPC1	candidate cancer	NA	90	32.2	67.8	9
EPG5	candidate cancer	NA	115	60.9	39.1	10
EPHA1	candidate cancer	NA	51	100	0	9
EPHA2	candidate cancer	NA	137	92.7	7.3	11
EPHA3	canonical cancer	Unclassified	196	100	0	11
EPHA4	candidate cancer	NA	102	100	0	10
EPHA5	candidate cancer	NA	172	100	0	9
EPHA6	candidate cancer	NA	338	10.9	89.1	11
EPHA7	canonical cancer	Unclassified	134	90.3	9.7	10
EPHB1	candidate cancer	NA	148	100	0	10
EPHB4	candidate cancer	NA	240	25.4	74.6	11
EPHB6	candidate cancer	NA	52	100	0	8
EPRS1	candidate cancer	NA	347	26.5	73.5	11
EPS15	canonical cancer	Tumour Suppressor	34	47.1	52.9	8
EPS8L1	candidate cancer	NA	90	32.2	67.8	10
EPYC	candidate cancer	NA	59	45.8	54.2	11
ERBB2	canonical cancer and healthy	Oncogene	374	4	96	8
ERBB3	canonical cancer and healthy	Oncogene	118	66.9	33.1	12
ERBB4	canonical cancer	Oncogene	185	100	0	9
ERBIN	candidate cancer	NA	84	82.1	17.9	11
ERCC2	canonical cancer and healthy	Tumour Suppressor	137	24.8	75.2	10
ERCC3	canonical cancer	Tumour Suppressor	51	74.5	25.5	10
ERCC4	canonical cancer	Tumour Suppressor	103	36.9	63.1	9
ERCC5	canonical cancer	Tumour Suppressor	154	26.6	73.4	10
ERCC6	candidate cancer	NA	92	88	12	7
ERCC6L2	candidate cancer	NA	55	74.5	25.5	9
ERF	candidate cancer	NA	94	36.2	63.8	8
ERG	canonical cancer	Oncogene	80	58.8	41.2	9
ERGIC3	candidate cancer	NA	278	4	96	8
ERI1	candidate cancer	NA	63	39.7	60.3	8
ERN2	candidate cancer	NA	65	100	0	11
ERRFI1	candidate cancer	NA	56	58.9	41.1	9
ESPL1	candidate cancer	NA	88	75	25	12
ESR1	canonical cancer	Oncogene	92	67.4	32.6	10
ESRRG	candidate cancer	NA	315	21.6	78.4	11
ETNK1	canonical cancer	Tumour Suppressor	323	8.4	91.6	12
ETS1	candidate cancer	NA	20	100	0	8
ETV1	canonical cancer	Oncogene	229	18.8	81.2	11
ETV3	candidate cancer	NA	317	7.6	92.4	12
ETV4	canonical cancer	Oncogene	46	34.8	65.2	7
NCOA2	canonical cancer	Oncogene	528	13.8	86.2	10
ETV6	canonical cancer	Tumour Suppressor	290	14.1	85.9	12
EVC2	candidate cancer	NA	47	100	0	9
EVI2A	candidate cancer	NA	16	100	0	7
EVPL	candidate cancer	NA	166	42.8	57.2	10
EWSR1	canonical cancer	Oncogene	68	29.4	70.6	10
EXOC2	candidate cancer	NA	117	27.4	72.6	11
EXOC7	candidate cancer	NA	118	19.5	80.5	10
EXOC8	candidate cancer	NA	279	5.4	94.6	11
EXPH5	candidate cancer	NA	71	69	31	10
PIK3CA	canonical cancer and healthy	Oncogene	1479	2.1	97.9	12
EXT2	canonical cancer	Tumour Suppressor	71	53.5	46.5	9
EYA1	candidate cancer	NA	91	100	0	9
EYA4	candidate cancer	NA	80	100	0	8
EYS	candidate cancer	NA	147	55.8	44.2	9
EZH1	candidate cancer	NA	73	61.6	38.4	8
EZH2	canonical cancer	Oncogene	173	32.9	67.1	11
EZR	candidate cancer	NA	31	100	0	8
F5	candidate cancer	NA	118	100	0	10
F8	candidate cancer	NA	733	17.5	82.5	11
FAAH2	candidate cancer	NA	459	3.9	96.1	12
FAHD2B	candidate cancer	NA	60	35	65	8
FAM111A	candidate cancer	NA	43	44.2	55.8	9
FAM111B	candidate cancer	NA	44	45.5	54.5	8
FAM117A	candidate cancer	NA	104	12.5	87.5	9
FAM117B	candidate cancer	NA	65	46.2	53.8	9
FAM118B	candidate cancer	NA	44	43.2	56.8	10
FAM126B	candidate cancer	NA	63	41.3	58.7	9
FAM133A	candidate cancer	NA	504	5.6	94.4	11
FAM135B	canonical cancer	Unclassified	829	27.1	72.9	11
FAM166A	candidate cancer	NA	39	30.8	69.2	10
FAM167A	candidate cancer	NA	79	39.2	60.8	10
FAM171A1	candidate cancer	NA	135	49.6	50.4	10
FAM171B	candidate cancer	NA	96	54.2	45.8	9
FAM177B	candidate cancer	NA	7	100	0	4
FAM221B	candidate cancer	NA	3	100	0	2
FAM227B	candidate cancer	NA	42	61.9	38.1	8
FAM234A	candidate cancer	NA	75	22.7	77.3	9
FAM241A	candidate cancer	NA	23	34.8	65.2	8
FAM47C	canonical cancer	Unclassified	675	7	93	12
FAM50A	candidate cancer	NA	617	1.8	98.2	11
FAM78B	candidate cancer	NA	338	7.4	92.6	11
FAM83B	candidate cancer	NA	190	48.9	51.1	11
FANCA	canonical cancer	Tumour Suppressor	55	72.7	27.3	9
FANCC	canonical cancer	Tumour Suppressor	44	56.8	43.2	10
FANCD2	canonical cancer	Tumour Suppressor	111	52.3	47.7	10
FANCE	canonical cancer	Tumour Suppressor	87	12.6	87.4	8
FANCF	canonical cancer	Tumour Suppressor	32	21.9	78.1	9
FANCG	canonical cancer	Tumour Suppressor	111	9	91	10
FANCM	candidate cancer	NA	109	74.3	25.7	11
FANK1	candidate cancer	NA	46	63	37	9
FAS	canonical cancer	Tumour Suppressor	63	100	0	10
FAT1	canonical cancer and healthy	Tumour Suppressor	399	96.5	3.5	12
FAT2	candidate cancer	NA	177	100	0	8
FAT3	canonical cancer	Unclassified	164	100	0	10
FAT4	canonical cancer	Tumour Suppressor	204	100	0	11
FBF1	candidate cancer and healthy	NA	109	11.9	88.1	10
FBH1	candidate cancer	NA	143	29.4	70.6	10
FBLN1	candidate cancer	NA	66	60.6	39.4	9
FBLN2	canonical cancer	Tumour Suppressor	109	56	44	10
FBN2	candidate cancer and healthy	NA	253	100	0	11
FBN3	candidate cancer	NA	175	78.9	21.1	12
FBRSL1	candidate cancer	NA	24	58.3	41.7	8
FBXL17	candidate cancer	NA	50	56	44	9
FBXO11	canonical cancer	Tumour Suppressor	83	49.4	50.6	11
FBXO28	candidate cancer	NA	271	5.5	94.5	10
FBXO31	candidate cancer	NA	41	73.2	26.8	9
FBXO32	candidate cancer	NA	725	1.9	98.1	11
FBXO40	candidate cancer	NA	54	100	0	9
FBXO5	candidate cancer	NA	38	39.5	60.5	8
FBXO9	candidate cancer	NA	121	9.1	90.9	9
FBXW5	candidate cancer	NA	43	34.9	65.1	9
FBXW7	canonical cancer and healthy	Tumour Suppressor	341	39	61	10
FCER1A	candidate cancer	NA	6	100	0	5
FCF1	candidate cancer	NA	27	22.2	77.8	8
FCGR2B	canonical cancer	Oncogene	370	2.7	97.3	11
FCGR3A	candidate cancer	NA	376	3.2	96.8	11
FCRL1	candidate cancer	NA	317	6	94	12
FCRL4	canonical cancer	Oncogene	314	5.4	94.6	12
FCSK	candidate cancer	NA	59	55.9	44.1	9
FDX1	candidate cancer	NA	26	26.9	73.1	8
FDXR	candidate cancer	NA	112	17.9	82.1	9
FEM1A	candidate cancer	NA	30	30	70	10
FEN1	canonical cancer	Tumour Suppressor	41	24.4	75.6	8
FERD3L	candidate cancer	NA	217	14.3	85.7	11
FES	canonical cancer	Dual Role	93	36.6	63.4	10
FEV	canonical cancer	Oncogene	2	100	0	2
FGA	candidate cancer	NA	54	100	0	7
FGB	candidate cancer	NA	47	100	0	9
FGF19	candidate cancer	NA	511	1.6	98.4	10
FGF2	candidate cancer	NA	14	100	0	6
FGF5	candidate cancer	NA	26	100	0	5
FGFBP1	candidate cancer	NA	5	100	0	4
FGFR1	canonical cancer	Oncogene	392	11.5	88.5	9
FGFR2	canonical cancer and healthy	Oncogene	150	27.3	72.7	9
FGFR3	canonical cancer	Oncogene	152	24.3	75.7	10
FGFR4	canonical cancer	Oncogene	99	59.6	40.4	10
FH	canonical cancer	Tumour Suppressor	318	12.6	87.4	11
FHIT	canonical cancer	Tumour Suppressor	108	90.7	9.3	7
FHOD1	candidate cancer	NA	66	65.2	34.8	8
FIGNL1	candidate cancer	NA	208	21.6	78.4	11
FILIP1L	candidate cancer	NA	41	100	0	8
FIZ1	candidate cancer	NA	68	4.4	95.6	11
FKBP9	canonical cancer	Unclassified	210	15.2	84.8	11
FLCN	canonical cancer	Tumour Suppressor	75	49.3	50.7	9
FLG	candidate cancer	NA	101	100	0	8
FLI1	canonical cancer	Oncogene	66	34.8	65.2	10
FLII	candidate cancer	NA	85	38.8	61.2	9
FLNA	canonical cancer	Unclassified	765	21.3	78.7	11
FLRT2	candidate cancer	NA	102	82.4	17.6	10
FLT1	candidate cancer	NA	84	100	0	9
FLT3	canonical cancer	Oncogene	69	100	0	9
FLT4	canonical cancer	Oncogene	124	65.3	34.7	10
FLYWCH1	candidate cancer	NA	62	9.7	90.3	8
FMN2	candidate cancer	NA	109	100	0	10
FMNL3	candidate cancer	NA	82	73.2	26.8	10
FMR1	candidate cancer	NA	635	9.4	90.6	11
FN3KRP	candidate cancer	NA	92	9.8	90.2	9
FNBP1L	candidate cancer	NA	42	47.6	52.4	8
FOLH1	candidate cancer	NA	76	100	0	9
FOXA1	canonical cancer	Oncogene	182	11	89	9
FOXA2	candidate cancer and healthy	NA	174	23	77	10
FOXB2	candidate cancer	NA	27	59.3	40.7	8
FOXE1	candidate cancer	NA	23	43.5	56.5	8
FOXK1	candidate cancer	NA	223	22.9	77.1	11
FOXK2	candidate cancer	NA	113	21.2	78.8	10
FOXL2	canonical cancer	Oncogene	236	7.6	92.4	10
FOXM1	candidate cancer	NA	316	11.1	88.9	12
FOXO1	canonical cancer	Dual Role	120	31.7	68.3	10
FOXO3	canonical cancer	Dual Role	75	49.3	50.7	10
FOXO4	canonical cancer	Dual Role	464	4.1	95.9	11
FOXP1	canonical cancer	Oncogene	75	100	0	10
FOXP2	candidate cancer	NA	181	34.3	65.7	11
FOXQ1	candidate cancer and healthy	NA	16	100	0	5
FOXR1	canonical cancer	Oncogene	38	34.2	65.8	10
FOXR2	candidate cancer	NA	460	2.8	97.2	12
FPR1	candidate cancer	NA	54	20.4	79.6	9
FRA10AC1	candidate cancer	NA	33	87.9	12.1	8
FREM2	candidate cancer	NA	227	64.3	35.7	11
FRG1	candidate cancer	NA	31	48.4	51.6	7
FRG2B	candidate cancer	NA	12	100	0	6
FRMD7	candidate cancer	NA	69	100	0	11
FRMD8	candidate cancer	NA	54	33.3	66.7	10
FRMPD2	candidate cancer	NA	46	100	0	9
FRMPD4	candidate cancer	NA	531	17.5	82.5	12
FSCB	candidate cancer	NA	53	39.6	60.4	9
FSHR	candidate cancer	NA	79	100	0	8
FSIP1	candidate cancer	NA	34	88.2	11.8	8
FSIP2	candidate cancer	NA	114	63.2	36.8	11
FSTL3	canonical cancer	Oncogene	23	30.4	69.6	9
FSTL5	candidate cancer	NA	123	100	0	9
FTCD	candidate cancer	NA	64	51.6	48.4	9
FTH1	candidate cancer	NA	37	21.6	78.4	8
FTO	candidate cancer	NA	56	50	50	8
FUBP1	canonical cancer	Tumour Suppressor	114	80.7	19.3	9
FUBP3	candidate cancer	NA	50	70	30	9
FUS	canonical cancer	Tumour Suppressor	92	29.3	70.7	8
FXR1	candidate cancer	NA	627	8.1	91.9	11
FXYD3	candidate cancer	NA	182	2.7	97.3	10
FYB2	candidate cancer	NA	65	63.1	36.9	10
FYN	candidate cancer	NA	80	53.8	46.2	8
FZD1	candidate cancer	NA	223	14.3	85.7	11
FZD3	candidate cancer	NA	81	66.7	33.3	9
G2E3	candidate cancer	NA	114	31.6	68.4	10
G3BP1	candidate cancer	NA	50	54	46	9
G3BP2	candidate cancer	NA	96	33.3	66.7	10
G6PC	candidate cancer	NA	31	100	0	8
GAB3	candidate cancer	NA	642	4.7	95.3	11
GABRA1	candidate cancer	NA	90	100	0	10
GABRA2	candidate cancer	NA	104	100	0	10
GABRA6	candidate cancer	NA	86	100	0	9
GABRB2	candidate cancer	NA	74	100	0	10
GABRG1	candidate cancer	NA	177	28.8	71.2	9
GAL3ST1	candidate cancer	NA	23	100	0	7
GALNS	candidate cancer	NA	38	68.4	31.6	9
GALNT13	candidate cancer	NA	90	100	0	9
GALNTL5	candidate cancer	NA	156	26.9	73.1	11
GALNTL6	candidate cancer	NA	69	100	0	9
GATA1	canonical cancer	Tumour Suppressor	473	4.2	95.8	12
GATA2	canonical cancer	Oncogene	175	21.7	78.3	9
GATA3	canonical cancer	Tumour Suppressor	231	56.7	43.3	10
GATA4	candidate cancer	NA	92	42.4	57.6	9
GATA6	candidate cancer	NA	125	14.4	85.6	11
GATAD1	candidate cancer	NA	215	0.5	99.5	11
GATM	candidate cancer	NA	27	100	0	6
GBE1	candidate cancer	NA	88	64.8	35.2	8
GCC2	candidate cancer	NA	82	78	22	8
GCNA	healthy	NA	463	3.2	96.8	11
GCSAML	candidate cancer	NA	5	100	0	2
GDF5	candidate cancer	NA	46	100	0	8
GFRA1	candidate cancer	NA	52	100	0	8
GFRAL	candidate cancer	NA	136	27.9	72.1	10
GGA3	candidate cancer	NA	116	10.3	89.7	9
GGCT	candidate cancer	NA	194	8.8	91.2	11
GIGYF2	candidate cancer	NA	99	96	4	11
GIMAP4	candidate cancer	NA	21	100	0	6
GINS1	candidate cancer	NA	149	6	94	8
GLI1	canonical cancer	Oncogene	134	41.8	58.2	12
GLI3	candidate cancer	NA	250	40.4	59.6	11
GLIPR1L2	candidate cancer	NA	62	29	71	11
GLIPR2	candidate cancer	NA	114	5.3	94.7	11
GLIS2	candidate cancer	NA	75	17.3	82.7	8
GLRA3	candidate cancer	NA	67	83.6	16.4	9
GLS2	candidate cancer	NA	54	40.7	59.3	12
GLT8D2	candidate cancer	NA	15	100	0	4
GLYAT	candidate cancer	NA	27	100	0	7
GLYR1	candidate cancer	NA	92	32.6	67.4	9
GMFB	candidate cancer	NA	33	12.1	87.9	8
GML	candidate cancer	NA	8	100	0	4
GNA11	canonical cancer	Oncogene	66	16.7	83.3	8
GNA12	candidate cancer	NA	184	4.3	95.7	11
GNA13	candidate cancer and healthy	NA	142	18.3	81.7	11
GNA14	candidate cancer	NA	31	100	0	7
GNA15	candidate cancer	NA	28	53.6	46.4	9
GNAI1	candidate cancer	NA	131	17.6	82.4	11
GNAI2	candidate cancer	NA	19	84.2	15.8	7
GNAQ	canonical cancer	Oncogene	73	32.9	67.1	10
GNAS	canonical cancer and healthy	Oncogene	369	18.7	81.3	9
GNAT1	candidate cancer	NA	30	90	10	9
GNB1	candidate cancer and healthy	NA	41	48.8	51.2	9
GNG2	candidate cancer	NA	9	100	0	5
GNG3	candidate cancer	NA	27	14.8	85.2	9
GNPTAB	candidate cancer	NA	94	77.7	22.3	11
GOLGA2	candidate cancer	NA	48	62.5	37.5	10
GOLGA6L6	candidate cancer	NA	6	100	0	4
GOLGB1	candidate cancer	NA	240	42.5	57.5	10
GOPC	candidate cancer	NA	44	31.8	68.2	8
GORASP1	candidate cancer	NA	24	37.5	62.5	6
GOT1	candidate cancer	NA	35	88.6	11.4	9
GPAM	candidate cancer	NA	41	100	0	8
GPAT4	candidate cancer	NA	303	8.6	91.4	9
GPATCH4	candidate cancer	NA	308	1.9	98.1	12
GPATCH8	candidate cancer	NA	68	55.9	44.1	8
GPC3	canonical cancer	Dual Role	581	6	94	11
GPC5	canonical cancer	Tumour Suppressor	171	38	62	10
GPC6	candidate cancer	NA	47	100	0	8
GPR107	candidate cancer	NA	32	59.4	40.6	8
GPR141	candidate cancer	NA	35	100	0	7
GPR174	candidate cancer	NA	504	9.5	90.5	11
GPR183	candidate cancer	NA	11	100	0	6
GPR32	candidate cancer	NA	43	11.6	88.4	10
GPR50	candidate cancer	NA	617	4.2	95.8	11
GPRIN1	candidate cancer	NA	49	24.5	75.5	10
GPRIN2	candidate cancer	NA	21	42.9	57.1	8
GPS1	candidate cancer	NA	117	17.9	82.1	10
GPS2	candidate cancer	NA	48	83.3	16.7	10
GPX1	candidate cancer	NA	17	35.3	64.7	6
GPX5	candidate cancer	NA	45	22.2	77.8	9
GRAMD1B	candidate cancer	NA	64	62.5	37.5	10
GRB2	candidate cancer	NA	121	9.1	90.9	10
GRHL2	candidate cancer	NA	697	6.2	93.8	10
GRHPR	candidate cancer	NA	72	13.9	86.1	10
GRIA2	candidate cancer	NA	128	85.9	14.1	11
GRIA3	candidate cancer	NA	57	100	0	11
GRID1	candidate cancer	NA	116	87.1	12.9	11
GRIK2	candidate cancer	NA	141	78	22	10
GRIK3	candidate cancer	NA	94	100	0	9
GRIK5	candidate cancer	NA	61	100	0	8
GRIN1	candidate cancer	NA	34	100	0	7
GRIN2A	canonical cancer	Tumour Suppressor	162	100	0	11
GRIN2D	candidate cancer	NA	74	67.6	32.4	10
GRM1	candidate cancer	NA	156	82.7	17.3	9
GRM3	canonical cancer	Oncogene	149	100	0	11
GRM5	candidate cancer	NA	210	65.7	34.3	10
GRM8	candidate cancer	NA	182	100	0	10
GRSF1	candidate cancer	NA	64	17.2	82.8	10
GSDMA	candidate cancer	NA	197	4.6	95.4	8
GSDMC	candidate cancer	NA	753	2.4	97.6	11
GSDME	candidate cancer	NA	202	8.9	91.1	11
GSK3A	candidate cancer	NA	89	34.8	65.2	8
GSTA4	candidate cancer	NA	118	6.8	93.2	9
GSTM5	candidate cancer	NA	12	100	0	7
GTF2B	candidate cancer	NA	44	47.7	52.3	7
GTF2I	candidate cancer	NA	156	12.8	87.2	10
GUCY1A2	candidate cancer	NA	108	70.4	29.6	9
GUSB	candidate cancer	NA	161	32.3	67.7	10
GXYLT1	candidate cancer	NA	81	44.4	55.6	11
GYPC	candidate cancer	NA	37	16.2	83.8	9
H1-2	candidate cancer	NA	119	22.7	77.3	9
H1-3	candidate cancer	NA	23	100	0	9
H1-4	candidate cancer	NA	31	100	0	9
H1-5	candidate cancer	NA	105	13.3	86.7	8
H1-8	candidate cancer	NA	10	100	0	7
H2AC11	candidate cancer	NA	99	9.1	90.9	8
H2AC16	candidate cancer	NA	97	6.2	93.8	8
H2AC17	candidate cancer	NA	97	6.2	93.8	8
H2AC20	candidate cancer	NA	378	3.2	96.8	11
H2AC6	candidate cancer	NA	112	15.2	84.8	10
H2AC7	candidate cancer	NA	109	15.6	84.4	9
H2AZ2	candidate cancer	NA	166	4.2	95.8	11
H2BC11	candidate cancer	NA	101	10.9	89.1	9
H2BC12	candidate cancer	NA	93	3.2	96.8	8
H2BC17	candidate cancer	NA	94	3.2	96.8	8
H2BC3	candidate cancer	NA	100	6	94	8
H2BC5	candidate cancer	NA	104	10.6	89.4	9
H2BC7	candidate cancer	NA	5	100	0	4
H2BC8	candidate cancer	NA	3	100	0	2
H2BC9	candidate cancer	NA	4	100	0	2
H3-5	candidate cancer	NA	278	3.6	96.4	12
H3C10	candidate cancer	NA	94	3.2	96.8	8
H3C11	candidate cancer	NA	40	12.5	87.5	6
H3C12	candidate cancer	NA	93	2.2	97.8	8
H3C4	candidate cancer	NA	113	4.4	95.6	9
H3C8	candidate cancer	NA	7	100	0	4
H3F3A	canonical cancer	Oncogene	281	2.1	97.9	11
H3F3B	canonical cancer	Oncogene	106	4.7	95.3	9
H4C11	candidate cancer	NA	96	5.2	94.8	8
H4C2	candidate cancer	NA	27	29.6	70.4	9
H4C4	candidate cancer	NA	13	100	0	6
H4C5	candidate cancer	NA	98	6.1	93.9	8
H4C8	candidate cancer	NA	97	5.2	94.8	8
HAPLN1	candidate cancer	NA	48	100	0	10
HAVCR1	candidate cancer	NA	32	40.6	59.4	7
HAX1	candidate cancer	NA	358	4.5	95.5	12
HCFC2	candidate cancer	NA	80	80	20	10
HCN1	candidate cancer	NA	287	22.3	77.7	11
HDAC1	candidate cancer	NA	34	58.8	41.2	6
HDAC2	candidate cancer	NA	57	49.1	50.9	8
HDAC7	candidate cancer	NA	70	31.4	68.6	9
HDAC9	candidate cancer	NA	269	29.4	70.6	11
HEATR1	candidate cancer and healthy	NA	343	19.2	80.8	11
HECTD1	candidate cancer	NA	135	37	63	10
HECW1	candidate cancer	NA	321	54.5	45.5	11
HECW2	candidate cancer	NA	131	100	0	10
HELZ2	candidate cancer	NA	335	18.2	81.8	11
HEPACAM2	candidate cancer	NA	265	20.8	79.2	11
HERC1	candidate cancer	NA	163	89	11	11
HERC2	candidate cancer	NA	234	94	6	12
HES1	candidate cancer	NA	516	3.3	96.7	9
HEXA	candidate cancer	NA	52	44.2	55.8	10
HEY1	canonical cancer	Oncogene	11	100	0	5
HGF	candidate cancer	NA	110	100	0	9
HHAT	candidate cancer	NA	279	8.2	91.8	10
HHLA2	candidate cancer	NA	19	100	0	7
HIF1A	canonical cancer	Oncogene	69	60.9	39.1	11
HIKESHI	candidate cancer	NA	96	14.6	85.4	9
HINFP	candidate cancer	NA	46	56.5	43.5	10
HIP1	canonical cancer	Oncogene	128	25.8	74.2	9
HIVEP1	candidate cancer	NA	169	32.5	67.5	10
HK3	candidate cancer	NA	69	100	0	9
HLA-A	candidate cancer	NA	126	34.1	65.9	8
HLA-B	candidate cancer	NA	142	39.4	60.6	9
HLA-DQA1	candidate cancer	NA	1	100	0	1
HLA-DRB1	candidate cancer	NA	5	100	0	3
HLA-DRB5	candidate cancer	NA	1	100	0	1
HLA-F	candidate cancer	NA	85	4.7	95.3	8
HLF	canonical cancer	Oncogene	23	100	0	6
HLTF	candidate cancer	NA	368	10.6	89.4	10
HM13	candidate cancer	NA	324	5.9	94.1	9
HMCN1	candidate cancer	NA	632	58.9	41.1	12
HMGA1	canonical cancer	Oncogene	76	1.3	98.7	7
HMGA2	canonical cancer	Oncogene	145	6.9	93.1	12
HMGB1	candidate cancer	NA	111	7.2	92.8	10
HNF1A	canonical cancer	Tumour Suppressor	50	100	0	7
HNF1B	candidate cancer	NA	109	15.6	84.4	9
HNF4A	candidate cancer	NA	324	15.1	84.9	11
HNRNPA2B1	canonical cancer	Oncogene	223	18.4	81.6	11
HNRNPA3	candidate cancer	NA	89	20.2	79.8	6
HNRNPC	candidate cancer	NA	70	15.7	84.3	11
HNRNPCL1	candidate cancer	NA	20	55	45	10
HNRNPD	candidate cancer	NA	44	63.6	36.4	10
HNRNPDL	candidate cancer	NA	45	66.7	33.3	10
HNRNPH3	candidate cancer	NA	37	40.5	59.5	4
HNRNPK	candidate cancer	NA	31	48.4	51.6	8
HNRNPL	candidate cancer	NA	232	15.9	84.1	9
HNRNPU	candidate cancer	NA	319	10.7	89.3	11
HORMAD1	candidate cancer	NA	436	8.5	91.5	11
HOXA10	candidate cancer	NA	196	10.2	89.8	11
HOXA11	canonical cancer	Dual Role	192	8.9	91.1	11
HOXA13	canonical cancer	Oncogene	191	7.9	92.1	11
HOXA7	candidate cancer	NA	194	9.8	90.2	11
HOXA9	canonical cancer	Dual Role	17	100	0	9
HOXC11	canonical cancer	Oncogene	48	31.2	68.8	12
HOXC13	canonical cancer	Oncogene	47	29.8	70.2	12
HOXC6	candidate cancer	NA	52	32.7	67.3	12
HOXD11	canonical cancer	Oncogene	73	23.3	76.7	8
HOXD13	canonical cancer	Oncogene	76	25	75	9
HPD	candidate cancer	NA	54	63	37	11
HPSE2	candidate cancer	NA	44	100	0	9
HRAS	canonical cancer	Oncogene	111	5.4	94.6	10
HRH4	candidate cancer	NA	104	18.3	81.7	10
HRNR	candidate cancer	NA	41	100	0	6
HS1BP3	candidate cancer	NA	41	31.7	68.3	10
HS2ST1	candidate cancer	NA	36	50	50	9
HSBP1	candidate cancer	NA	7	0	100	3
HSF1	candidate cancer	NA	608	3.3	96.7	11
HSP90AB1	candidate cancer	NA	200	20	80	9
HSPA1L	candidate cancer	NA	112	20.5	79.5	9
HSPA4	candidate cancer	NA	51	62.7	37.3	10
HSPG2	candidate cancer	NA	91	86.8	13.2	11
HTR1E	candidate cancer	NA	55	69.1	30.9	8
HTR3C	candidate cancer	NA	568	3.3	96.7	11
HTR7	candidate cancer	NA	40	100	0	8
HTRA1	candidate cancer	NA	31	100	0	5
HUWE1	candidate cancer	NA	595	25.9	74.1	12
HVCN1	candidate cancer	NA	17	100	0	6
HYDIN	candidate cancer	NA	90	100	0	8
ICAM3	candidate cancer	NA	13	100	0	5
ICAM4	candidate cancer	NA	5	100	0	3
ID3	canonical cancer	Tumour Suppressor	9	100	0	7
IDH1	canonical cancer	Oncogene	475	7.4	92.6	10
IDH2	canonical cancer	Oncogene	115	14.8	85.2	10
IFI27	candidate cancer	NA	21	0	100	6
IFI44L	candidate cancer	NA	23	100	0	10
IFIT3	candidate cancer	NA	23	100	0	9
IFITM3	candidate cancer	NA	10	20	80	5
IFT140	candidate cancer	NA	112	47.3	52.7	9
IGDCC4	candidate cancer	NA	70	75.7	24.3	9
IGF1R	candidate cancer	NA	165	43.6	56.4	11
IGF2	candidate cancer	NA	15	53.3	46.7	6
SOX2	canonical cancer	Oncogene	612	3.6	96.4	12
IGF2BP3	candidate cancer	NA	227	13.2	86.8	11
IGF2R	candidate cancer	NA	137	89.8	10.2	9
IGFN1	candidate cancer and healthy	NA	35	100	0	7
IGLL5	candidate cancer	NA	64	18.8	81.2	8
IGSF10	candidate cancer	NA	468	25.9	74.1	10
IKBKB	canonical cancer	Oncogene	306	13.1	86.9	10
IKZF2	candidate cancer	NA	58	100	0	9
IKZF3	candidate cancer	NA	270	12.6	87.4	10
IL13RA1	candidate cancer	NA	544	2.4	97.6	11
IL18RAP	candidate cancer	NA	37	100	0	7
IL1A	candidate cancer	NA	26	23.1	76.9	8
IL1B	candidate cancer	NA	39	41	59	9
IL1RL1	candidate cancer	NA	25	100	0	7
IL22	candidate cancer	NA	180	3.3	96.7	12
IL2RG	candidate cancer	NA	469	5.1	94.9	11
IL36A	candidate cancer	NA	33	15.2	84.8	8
IL4R	candidate cancer	NA	74	24.3	75.7	7
IL6ST	canonical cancer	Oncogene	65	55.4	44.6	9
IL7R	canonical cancer	Oncogene	452	10.8	89.2	10
IMMP2L	candidate cancer	NA	149	15.4	84.6	11
IMP4	candidate cancer	NA	21	61.9	38.1	6
IMPG2	candidate cancer	NA	53	100	0	9
ING1	candidate cancer	NA	161	18	82	10
INHBA	candidate cancer	NA	190	23.7	76.3	11
INO80	candidate cancer	NA	87	94.3	5.7	10
INPP4A	candidate cancer	NA	86	64	36	8
INPP4B	candidate cancer	NA	97	72.2	27.8	10
INPP5J	candidate cancer	NA	83	39.8	60.2	10
INPPL1	candidate cancer	NA	250	39.2	60.8	10
INSR	candidate cancer	NA	88	55.7	44.3	11
INSYN2B	candidate cancer	NA	45	31.1	68.9	8
INTS12	candidate cancer	NA	29	69	31	7
INTS4	candidate cancer	NA	225	23.1	76.9	10
INTS6L	candidate cancer	NA	609	10.2	89.8	11
INTS7	candidate cancer	NA	283	12.7	87.3	11
IPO4	candidate cancer	NA	80	36.2	63.8	11
IPO5	candidate cancer	NA	159	26.4	73.6	10
IPO7	candidate cancer	NA	66	90.9	9.1	7
IQCB1	candidate cancer	NA	162	14.8	85.2	8
IQCG	candidate cancer	NA	535	6	94	10
IQGAP1	candidate cancer	NA	127	48.8	51.2	10
IQGAP2	candidate cancer	NA	95	87.4	12.6	10
IRAG1	candidate cancer	NA	54	100	0	10
IRAG2	candidate cancer	NA	373	5.9	94.1	12
IRAK4	candidate cancer	NA	77	40.3	59.7	12
IRF1	candidate cancer	NA	33	100	0	6
IRF2	candidate cancer	NA	72	83.3	16.7	10
IRF2BP2	candidate cancer	NA	319	5.6	94.4	10
IRF4	canonical cancer	Dual Role	117	29.1	70.9	10
IRF5	candidate cancer	NA	120	14.2	85.8	11
IRF6	candidate cancer	NA	319	19.1	80.9	11
IRF7	candidate cancer	NA	17	58.8	41.2	6
IRF8	candidate cancer	NA	29	100	0	7
IRS1	candidate cancer	NA	61	86.9	13.1	8
IRS2	candidate cancer	NA	151	5.3	94.7	10
IRS4	canonical cancer	Dual Role	47	100	0	10
IRX6	candidate cancer	NA	55	47.3	52.7	9
ISCA2	candidate cancer	NA	26	23.1	76.9	8
ISOC2	candidate cancer	NA	77	10.4	89.6	11
ISX	canonical cancer	Unclassified	17	100	0	6
ITCH	candidate cancer	NA	303	13.2	86.8	10
ITGA4	candidate cancer	NA	88	100	0	10
ITGAE	candidate cancer	NA	37	64.9	35.1	7
ITGAV	canonical cancer	Unclassified	100	57	43	10
ITGB7	candidate cancer	NA	15	100	0	6
ITIH1	candidate cancer	NA	57	82.5	17.5	9
ITK	candidate cancer	NA	65	100	0	8
ITLN1	candidate cancer	NA	18	100	0	7
ITPKB	candidate cancer	NA	291	12	88	11
ITPR3	candidate cancer	NA	202	67.8	32.2	11
ITPRID1	candidate cancer	NA	207	14	86	11
IWS1	candidate cancer	NA	61	77	23	9
JAG1	candidate cancer	NA	200	41.5	58.5	10
JAK1	canonical cancer	Oncogene	93	78.5	21.5	8
JAK2	canonical cancer and healthy	Oncogene	184	36.4	63.6	11
JAK3	canonical cancer	Oncogene	117	40.2	59.8	11
JAKMIP2	candidate cancer	NA	104	79.8	20.2	10
JMJD1C	candidate cancer	NA	134	73.1	26.9	10
JUN	canonical cancer	Oncogene	53	22.6	77.4	9
KALRN	candidate cancer	NA	173	100	0	11
KANSL1	candidate cancer	NA	147	80.3	19.7	9
KARS1	candidate cancer	NA	59	64.4	35.6	9
KASH5	candidate cancer	NA	47	23.4	76.6	10
KAT6A	canonical cancer	Oncogene	375	23.2	76.8	11
KAT6B	canonical cancer	Tumour Suppressor	153	56.2	43.8	9
KAT7	canonical cancer	Oncogene	128	27.3	72.7	8
KATNB1	candidate cancer	NA	45	55.6	44.4	9
KBTBD11	candidate cancer	NA	51	100	0	9
KBTBD4	candidate cancer	NA	51	52.9	47.1	9
KBTBD8	candidate cancer	NA	52	57.7	42.3	8
KCNA4	candidate cancer	NA	121	75.2	24.8	11
KCNA6	candidate cancer	NA	335	17	83	12
KCNAB1	candidate cancer	NA	39	100	0	7
KCNB2	candidate cancer	NA	113	100	0	9
KCNH2	candidate cancer	NA	74	100	0	10
KCNH5	candidate cancer	NA	112	100	0	10
KCNJ5	canonical cancer	Oncogene	45	100	0	10
KCNJ9	candidate cancer	NA	17	100	0	6
KCNK1	candidate cancer	NA	291	6.5	93.5	10
KCNK10	candidate cancer	NA	63	100	0	9
KCNN2	candidate cancer	NA	76	72.4	27.6	10
KCNN3	candidate cancer	NA	57	100	0	7
KCNQ3	candidate cancer	NA	113	100	0	10
KCNQ5	candidate cancer	NA	111	100	0	9
KCNT2	candidate cancer	NA	130	100	0	9
KCNU1	candidate cancer	NA	271	17	83	10
KCTD2	candidate cancer	NA	115	12.2	87.8	10
KCTD7	candidate cancer	NA	125	6.4	93.6	11
KCTD8	candidate cancer	NA	51	100	0	7
KDELR1	candidate cancer	NA	36	33.3	66.7	8
KDM1A	candidate cancer	NA	43	72.1	27.9	8
KDM1B	candidate cancer	NA	159	17	83	10
KDM2A	candidate cancer	NA	177	20.3	79.7	10
KDM2B	candidate cancer	NA	87	75.9	24.1	11
KDM5A	canonical cancer	Oncogene	365	22.2	77.8	12
TERT	canonical cancer	Oncogene	513	2.9	97.1	11
UBR5	canonical cancer	Oncogene	767	17.5	82.5	11
KDR	canonical cancer	Oncogene	135	100	0	9
KEAP1	canonical cancer	Tumour Suppressor	270	17	83	10
KEL	candidate cancer	NA	153	27.5	72.5	11
KHDC3L	candidate cancer	NA	7	100	0	5
KHDRBS2	candidate cancer	NA	58	100	0	9
KHSRP	candidate cancer	NA	49	71.4	28.6	9
KIF13A	candidate cancer	NA	218	37.2	62.8	10
KIF16B	candidate cancer	NA	231	44.6	55.4	9
KIF1A	candidate cancer	NA	60	100	0	10
KIF1B	candidate cancer	NA	126	84.9	15.1	10
KIF21A	candidate cancer	NA	178	65.7	34.3	11
KIF21B	candidate cancer	NA	372	28.2	71.8	12
KIF27	candidate cancer	NA	61	73.8	26.2	10
KIF2B	candidate cancer	NA	284	9.9	90.1	11
KIFC3	candidate cancer	NA	45	55.6	44.4	8
KIN	candidate cancer	NA	125	21.6	78.4	10
KIR3DL1	candidate cancer	NA	12	100	0	6
KIT	canonical cancer	Oncogene	217	23.5	76.5	11
KLF2	candidate cancer	NA	3	100	0	2
KLF4	canonical cancer	Oncogene	28	46.4	53.6	8
KLF5	candidate cancer and healthy	NA	189	15.9	84.1	10
KLF6	canonical cancer	Tumour Suppressor	109	21.1	78.9	10
KLHDC4	candidate cancer	NA	38	71.1	28.9	9
KLHL10	candidate cancer	NA	82	34.1	65.9	9
KLHL11	candidate cancer	NA	76	31.6	68.4	9
KLHL17	candidate cancer	NA	51	64.7	35.3	9
KLHL5	candidate cancer	NA	70	50	50	10
KLHL6	candidate cancer	NA	614	7.3	92.7	11
KLHL8	candidate cancer	NA	52	63.5	36.5	8
KLK1	candidate cancer	NA	15	100	0	7
KLK3	candidate cancer	NA	6	100	0	4
KLK6	candidate cancer	NA	25	100	0	7
KLK7	candidate cancer	NA	11	100	0	4
KMO	candidate cancer	NA	309	10	90	11
KMT2A	canonical cancer	Oncogene	251	89.6	10.4	11
KMT2B	candidate cancer	NA	391	55	45	11
LRP1B	canonical cancer	Tumour Suppressor	594	100	0	11
ARID1A	canonical cancer and healthy	Tumour Suppressor	525	98.7	1.3	11
KMT2E	candidate cancer	NA	261	42.5	57.5	11
KNDC1	candidate cancer	NA	47	76.6	23.4	7
KNL1	canonical cancer	Tumour Suppressor	56	89.3	10.7	7
KNSTRN	canonical cancer	Oncogene	17	70.6	29.4	8
KPNB1	candidate cancer	NA	59	27.1	72.9	7
KMT2D	canonical cancer and healthy	Tumour Suppressor	510	95.5	4.5	11
KRCC1	candidate cancer	NA	17	47.1	52.9	7
KREMEN1	candidate cancer	NA	30	100	0	8
KRT13	candidate cancer	NA	90	26.7	73.3	9
KRT15	candidate cancer	NA	112	18.8	81.2	9
KRT222	candidate cancer	NA	142	24.6	75.4	9
KRT84	candidate cancer	NA	59	55.9	44.1	12
KRTAP12-1	candidate cancer	NA	3	100	0	3
KRTAP13-3	candidate cancer	NA	8	100	0	5
KRTAP20-2	candidate cancer	NA	17	29.4	70.6	8
KRTAP4-3	candidate cancer	NA	85	5.9	94.1	7
KRTAP4-5	candidate cancer	NA	85	5.9	94.1	7
KRTAP5-11	candidate cancer	NA	224	3.1	96.9	9
KRTAP5-5	candidate cancer	NA	10	40	60	6
KTN1	candidate cancer	NA	85	64.7	35.3	11
LAMA2	candidate cancer	NA	268	85.4	14.6	10
LAMA3	candidate cancer	NA	195	50.3	49.7	12
LAMA4	candidate cancer	NA	128	71.9	28.1	9
LAMB1	candidate cancer	NA	223	36.3	63.7	11
LAMC1	candidate cancer	NA	335	22.7	77.3	11
LAPTM4A	candidate cancer	NA	33	6.1	93.9	8
LAPTM4B	candidate cancer	NA	583	1	99	10
LARP1	candidate cancer	NA	76	75	25	10
LARP4B	canonical cancer	Tumour Suppressor	169	60.4	39.6	10
LARP7	candidate cancer	NA	51	76.5	23.5	8
LATS1	canonical cancer	Tumour Suppressor	108	84.3	15.7	9
LATS2	canonical cancer	Tumour Suppressor	71	100	0	9
LBP	candidate cancer	NA	247	4	96	10
LCE1D	candidate cancer	NA	2	100	0	2
LCE4A	candidate cancer	NA	2	100	0	2
LCK	canonical cancer	Oncogene	41	100	0	9
LCTL	candidate cancer	NA	55	60	40	7
LDB1	candidate cancer	NA	20	75	25	6
LDHAL6A	candidate cancer	NA	25	32	68	9
LDLRAD1	candidate cancer	NA	35	25.7	74.3	10
LEF1	canonical cancer	Dual Role	34	100	0	8
LEMD2	candidate cancer	NA	80	18.8	81.2	10
LEMD3	candidate cancer	NA	144	21.5	78.5	12
LEPR	candidate cancer	NA	100	81	19	10
LEPROTL1	canonical cancer	Tumour Suppressor	42	11.9	88.1	8
LETM1	candidate cancer	NA	75	38.7	61.3	11
LFNG	candidate cancer	NA	184	6	94	11
LGALS1	candidate cancer	NA	41	4.9	95.1	9
LGSN	candidate cancer	NA	103	29.1	70.9	10
LIFR	candidate cancer	NA	454	13.7	86.3	11
LILRB1	candidate cancer	NA	20	100	0	7
LILRB2	candidate cancer	NA	16	100	0	7
LIMCH1	candidate cancer	NA	107	70.1	29.9	11
LIMD2	candidate cancer	NA	139	3.6	96.4	11
LIMK1	candidate cancer	NA	120	19.2	80.8	10
LIN7A	candidate cancer	NA	63	55.6	44.4	10
LLGL1	candidate cancer	NA	88	40.9	59.1	12
LLGL2	candidate cancer	NA	153	27.5	72.5	9
LMCD1	candidate cancer	NA	72	37.5	62.5	9
LMNTD2	candidate cancer	NA	12	50	50	7
LMO1	canonical cancer	Oncogene	10	100	0	6
LMO2	canonical cancer	Oncogene	67	19.4	80.6	7
LMX1A	candidate cancer	NA	370	12.4	87.6	12
LONRF1	candidate cancer	NA	79	50.6	49.4	9
LONRF3	candidate cancer	NA	569	6.2	93.8	11
LOXHD1	candidate cancer	NA	102	55.9	44.1	10
LPAR1	candidate cancer	NA	55	61.8	38.2	10
LPAR3	candidate cancer	NA	47	53.2	46.8	10
LPAR4	candidate cancer	NA	501	9	91	11
CDKN2A	canonical cancer and healthy	Tumour Suppressor	1175	85.6	14.4	12
LRFN2	candidate cancer	NA	66	100	0	9
LRFN5	candidate cancer	NA	159	66.7	33.3	10
LRIG1	candidate cancer	NA	64	65.6	34.4	7
LRIG2	candidate cancer	NA	70	71.4	28.6	10
LRIG3	canonical cancer	Tumour Suppressor	109	23.9	76.1	12
LRP1	candidate cancer	NA	279	82.1	17.9	12
KMT2C	canonical cancer	Tumour Suppressor	563	81.7	18.3	12
LRRC17	candidate cancer	NA	23	100	0	8
LRRC18	candidate cancer	NA	21	100	0	5
LRRC32	candidate cancer	NA	155	12.3	87.7	10
LRRC37A3	candidate cancer	NA	134	11.9	88.1	11
LRRC45	candidate cancer	NA	105	10.5	89.5	10
LRRC47	candidate cancer	NA	38	52.6	47.4	8
LRRC4C	candidate cancer	NA	100	100	0	9
LRRC55	candidate cancer	NA	37	32.4	67.6	9
LRRC66	candidate cancer	NA	91	35.2	64.8	9
LRRC7	candidate cancer	NA	178	92.1	7.9	10
LRRC75B	candidate cancer	NA	46	0	100	9
LRRIQ1	candidate cancer	NA	95	100	0	11
LRRIQ3	candidate cancer	NA	59	71.2	28.8	10
LRRK1	candidate cancer	NA	148	43.2	56.8	10
LRRK2	candidate cancer	NA	181	100	0	11
LRRN3	candidate cancer	NA	73	100	0	9
LRRTM1	candidate cancer	NA	23	100	0	7
LRRTM4	candidate cancer	NA	79	100	0	10
LRTM1	candidate cancer	NA	37	100	0	7
LRWD1	candidate cancer	NA	182	12.6	87.4	11
LSAMP	candidate cancer	NA	26	100	0	9
LTA4H	candidate cancer	NA	57	42.1	57.9	11
LTB	candidate cancer	NA	5	100	0	4
LTBP2	candidate cancer	NA	106	80.2	19.8	11
LTBP4	candidate cancer	NA	136	0.7	99.3	10
LTK	candidate cancer	NA	28	100	0	7
LUC7L	candidate cancer	NA	80	28.8	71.2	8
LUC7L2	candidate cancer	NA	137	14.6	85.4	11
LUM	candidate cancer	NA	29	100	0	9
LUZP1	candidate cancer	NA	58	77.6	22.4	10
LUZP2	candidate cancer	NA	44	100	0	10
LY6K	candidate cancer	NA	590	0.5	99.5	11
LYL1	canonical cancer	Oncogene	5	100	0	3
LYN	candidate cancer	NA	412	10.2	89.8	9
LYPLA1	candidate cancer	NA	372	1.3	98.7	9
LYRM9	candidate cancer	NA	76	2.6	97.4	8
LZTR1	canonical cancer	Tumour Suppressor	177	36.7	63.3	10
MACC1	canonical cancer	Oncogene	245	20.4	79.6	11
MACF1	candidate cancer	NA	265	73.2	26.8	11
MACROD2	candidate cancer	NA	188	27.1	72.9	10
MAF	canonical cancer	Oncogene	22	100	0	8
MAFA	candidate cancer	NA	596	0.5	99.5	11
MAFB	canonical cancer	Oncogene	10	100	0	5
MAGEA1	candidate cancer	NA	614	2.6	97.4	11
MAGEA6	candidate cancer	NA	615	2.9	97.1	11
MAGEC1	candidate cancer	NA	609	9.7	90.3	11
MAGEC2	candidate cancer	NA	573	3.8	96.2	11
MAGEC3	candidate cancer	NA	48	100	0	11
MAGED1	candidate cancer	NA	460	3	97	12
MAGI2	candidate cancer	NA	155	35.5	64.5	11
MALRD1	candidate cancer	NA	10	100	0	3
MALSU1	candidate cancer	NA	204	2.5	97.5	11
MALT1	canonical cancer	Oncogene	64	64.1	35.9	11
MAML1	candidate cancer	NA	76	42.1	57.9	10
MAML2	canonical cancer	Oncogene	88	37.5	62.5	9
MAML3	candidate cancer	NA	46	45.7	54.3	9
MAMLD1	candidate cancer	NA	30	100	0	11
MAMSTR	candidate cancer	NA	30	23.3	76.7	9
MAN1A2	candidate cancer	NA	90	47.8	52.2	11
MAN2A1	candidate cancer	NA	85	76.5	23.5	10
MAP1S	candidate cancer	NA	97	25.8	74.2	10
MAP2K1	canonical cancer and healthy	Oncogene	83	22.9	77.1	9
MAP2K2	canonical cancer	Oncogene	49	59.2	40.8	11
MAP2K3	candidate cancer	NA	96	40.6	59.4	11
MAP2K4	canonical cancer	Dual Role	121	78.5	21.5	8
MAP2K7	candidate cancer	NA	79	57	43	10
MAP3K1	canonical cancer	Tumour Suppressor	165	100	0	10
MAP3K12	candidate cancer	NA	72	66.7	33.3	12
MAP3K13	canonical cancer	Dual Role	599	12.7	87.3	10
MAP3K19	candidate cancer	NA	64	100	0	10
MAP3K21	candidate cancer	NA	337	19.6	80.4	11
MAP3K4	candidate cancer	NA	115	86.1	13.9	9
MAP3K5	candidate cancer	NA	120	63.3	36.7	10
MAP3K6	candidate cancer	NA	33	81.8	18.2	9
MAP3K9	candidate cancer	NA	94	84	16	9
MAP4K3	candidate cancer	NA	79	65.8	34.2	10
MAP7	candidate cancer	NA	92	53.3	46.7	11
MAPK1	canonical cancer	Oncogene	101	18.8	81.2	10
MAPK4	candidate cancer	NA	55	100	0	7
MAPK7	candidate cancer	NA	90	27.8	72.2	8
MAPK8IP1	candidate cancer	NA	31	100	0	9
MAPKAPK5	candidate cancer	NA	47	44.7	55.3	10
MAPRE3	candidate cancer	NA	39	28.2	71.8	8
MARCHF11	candidate cancer	NA	31	100	0	7
MARK2	candidate cancer	NA	81	64.2	35.8	8
MARK3	candidate cancer	NA	70	52.9	47.1	8
MAS1L	candidate cancer	NA	3	100	0	2
MAST1	candidate cancer	NA	140	45.7	54.3	10
MAST3	candidate cancer	NA	110	41.8	58.2	10
MAST4	candidate cancer	NA	100	86	14	9
MAX	canonical cancer	Tumour Suppressor	54	33.3	66.7	7
MAZ	candidate cancer	NA	85	21.2	78.8	7
MB21D2	candidate cancer	NA	532	7.7	92.3	10
MBD1	candidate cancer	NA	75	76	24	10
MBD6	candidate cancer	NA	165	45.5	54.5	12
MBNL2	candidate cancer	NA	127	8.7	91.3	10
MBOAT2	candidate cancer	NA	58	43.1	56.9	10
MC1R	candidate cancer	NA	23	34.8	65.2	8
MCHR1	candidate cancer	NA	62	24.2	75.8	9
MCHR2	candidate cancer	NA	68	60.3	39.7	10
MCL1	candidate cancer	NA	402	0.2	99.8	12
MCM5	candidate cancer	NA	67	40.3	59.7	9
MCM7	candidate cancer	NA	236	19.1	80.9	11
MCMBP	candidate cancer	NA	39	71.8	28.2	8
MCRS1	candidate cancer	NA	45	46.7	53.3	9
MDC1	candidate cancer	NA	146	26	74	9
MDFIC	candidate cancer	NA	140	12.9	87.1	11
MDM2	canonical cancer	Oncogene	256	6.6	93.4	12
MDM4	canonical cancer	Oncogene	325	2.2	97.8	11
PTEN	canonical cancer and healthy	Tumour Suppressor	670	71.9	28.1	11
MED1	candidate cancer	NA	184	13	87	9
MED12	canonical cancer	Conflicting annotations	570	22.5	77.5	11
MED12L	candidate cancer	NA	465	25.8	74.2	11
MED13	candidate cancer	NA	254	43.3	56.7	11
MED16	candidate cancer	NA	42	57.1	42.9	10
MED23	candidate cancer	NA	133	72.9	27.1	10
MED31	candidate cancer	NA	21	47.6	52.4	7
MEF2B	candidate cancer	NA	63	1.6	98.4	10
MEF2C	candidate cancer	NA	47	74.5	25.5	9
MEF2D	candidate cancer	NA	326	6.1	93.9	12
MEN1	canonical cancer	Tumour Suppressor	81	70.4	29.6	10
MEP1A	candidate cancer	NA	180	33.9	66.1	10
MET	canonical cancer	Oncogene	218	37.2	62.8	11
METTL14	candidate cancer	NA	44	72.7	27.3	10
METTL23	candidate cancer	NA	93	5.4	94.6	9
METTL26	candidate cancer	NA	59	6.8	93.2	7
METTL3	candidate cancer	NA	89	39.3	60.7	11
METTL7A	candidate cancer	NA	47	27.7	72.3	11
MFHAS1	candidate cancer	NA	65	43.1	56.9	9
MFSD10	candidate cancer	NA	34	32.4	67.6	8
MGA	candidate cancer	NA	169	100	0	10
MGAM	candidate cancer	NA	205	100	0	12
MGAT3	candidate cancer	NA	27	100	0	7
MGAT5B	candidate cancer	NA	142	41.5	58.5	11
MGMT	canonical cancer	Tumour Suppressor	19	63.2	36.8	6
MICALCL	candidate cancer	NA	45	35.6	64.4	9
MIER3	candidate cancer	NA	42	54.8	45.2	7
MINAR1	candidate cancer	NA	93	63.4	36.6	8
MIOS	candidate cancer	NA	211	12.3	87.7	11
MITF	canonical cancer	Oncogene	77	48.1	51.9	9
MKI67	candidate cancer and healthy	NA	76	90.8	9.2	7
MKNK1	candidate cancer	NA	46	52.2	47.8	8
MKRN1	candidate cancer	NA	140	10.7	89.3	11
MKRN3	candidate cancer	NA	77	58.4	41.6	11
MLF1	canonical cancer	Tumour Suppressor	394	5.1	94.9	9
MLH1	canonical cancer	Tumour Suppressor	83	85.5	14.5	11
MLH3	candidate cancer	NA	73	68.5	31.5	9
MLLT1	candidate cancer	NA	34	35.3	64.7	9
MLLT10	canonical cancer	Oncogene	102	48	52	11
MLLT3	candidate cancer	NA	193	66.3	33.7	11
MLXIPL	candidate cancer	NA	127	21.3	78.7	10
MMAB	candidate cancer	NA	42	16.7	83.3	11
MMACHC	candidate cancer	NA	43	39.5	60.5	9
MME	candidate cancer	NA	86	100	0	11
MMEL1	candidate cancer	NA	69	66.7	33.3	11
MMP13	candidate cancer	NA	140	26.4	73.6	11
MMP24	candidate cancer	NA	292	7.9	92.1	9
MMS22L	candidate cancer	NA	69	75.4	24.6	9
MN1	canonical cancer	Oncogene	83	54.2	45.8	9
MNAT1	candidate cancer	NA	41	36.6	63.4	9
MOB1B	candidate cancer	NA	70	22.9	77.1	9
MOCS3	candidate cancer	NA	319	4.7	95.3	9
MOG	candidate cancer	NA	106	23.6	76.4	9
MORC4	candidate cancer	NA	573	9.9	90.1	11
MORN1	candidate cancer	NA	40	32.5	67.5	9
MOS	candidate cancer	NA	27	100	0	8
MOV10	candidate cancer	NA	53	67.9	32.1	10
MPEG1	candidate cancer	NA	33	100	0	9
MPL	canonical cancer	Oncogene	60	28.3	71.7	10
MPO	candidate cancer	NA	55	100	0	10
MPPED2	candidate cancer	NA	68	47.1	52.9	10
MRAS	candidate cancer	NA	10	100	0	4
MROH1	candidate cancer	NA	602	1.7	98.3	11
MROH2A	candidate cancer	NA	5	100	0	4
MRPL12	candidate cancer	NA	95	7.4	92.6	9
MRPL18	candidate cancer	NA	22	31.8	68.2	8
MRPL20	candidate cancer	NA	27	22.2	77.8	7
MRPL21	candidate cancer	NA	310	2.9	97.1	9
MRPL36	candidate cancer	NA	456	0.7	99.3	9
MRPS14	candidate cancer	NA	279	2.2	97.8	12
MRPS21	candidate cancer	NA	388	0.3	99.7	11
MRPS31	candidate cancer	NA	102	20.6	79.4	8
MRPS33	candidate cancer	NA	133	6	94	11
MRTFA	canonical cancer	Dual Role	104	51	49	10
MS4A6E	candidate cancer	NA	30	16.7	83.3	9
MSH2	canonical cancer	Tumour Suppressor	117	60.7	39.3	10
MSH3	candidate cancer	NA	83	84.3	15.7	10
MSH5	candidate cancer	NA	124	29	71	8
MSH6	canonical cancer	Tumour Suppressor	117	64.1	35.9	11
MSI2	canonical cancer	Oncogene	143	18.9	81.1	10
MSN	candidate cancer	NA	489	8.8	91.2	12
MSR1	candidate cancer	NA	58	100	0	7
MST1	candidate cancer	NA	34	91.2	8.8	8
MST1R	candidate cancer	NA	53	100	0	9
MSX2	candidate cancer	NA	59	45.8	54.2	10
MT1H	candidate cancer	NA	4	100	0	2
RPL10	canonical cancer	Tumour Suppressor	639	1.3	98.7	11
MTERF3	candidate cancer	NA	579	3.3	96.7	10
MTFR1L	candidate cancer	NA	18	38.9	61.1	6
MTG2	candidate cancer	NA	301	7.6	92.4	10
MTHFD2	candidate cancer	NA	36	41.7	58.3	8
MTHFR	candidate cancer	NA	37	70.3	29.7	8
MTMR8	candidate cancer	NA	464	4.3	95.7	11
MTOR	canonical cancer	Oncogene	130	91.5	8.5	11
MTREX	candidate cancer	NA	100	67	33	10
MTRF1	candidate cancer	NA	110	24.5	75.5	9
MTUS2	candidate cancer	NA	57	100	0	9
MUC12	candidate cancer	NA	182	4.4	95.6	11
MUC16	candidate cancer	NA	313	78	22	12
MUC17	candidate cancer	NA	223	23.8	76.2	11
MUC4	candidate cancer	NA	546	9.7	90.3	11
MUC6	candidate cancer	NA	56	100	0	9
MUSK	candidate cancer	NA	89	100	0	10
MUTYH	canonical cancer	Tumour Suppressor	53	45.3	54.7	9
MXRA5	candidate cancer	NA	488	12.3	87.7	12
MYB	canonical cancer	Oncogene	91	37.4	62.6	9
MYBL1	candidate cancer	NA	475	8	92	10
MYBL2	candidate cancer	NA	291	8.2	91.8	10
IGF2BP2	canonical cancer	Tumour Suppressor	547	3.5	96.5	11
MYCBP2	candidate cancer	NA	287	65.5	34.5	11
MYCL	canonical cancer	Oncogene	102	16.7	83.3	10
MYCN	canonical cancer	Oncogene	105	16.2	83.8	10
MYD88	canonical cancer	Oncogene	28	46.4	53.6	7
MYH2	candidate cancer	NA	217	90.8	9.2	10
MYH4	candidate cancer	NA	205	90.7	9.3	11
MYH7	candidate cancer	NA	246	73.6	26.4	11
MYH9	canonical cancer	Tumour Suppressor	173	78	22	10
MYL12A	candidate cancer	NA	160	2.5	97.5	10
MYLK	candidate cancer	NA	44	100	0	10
MYO18B	candidate cancer	NA	177	71.8	28.2	10
MYO1B	candidate cancer	NA	113	56.6	43.4	9
MYO1G	candidate cancer	NA	34	100	0	6
MYO1H	candidate cancer	NA	80	68.8	31.2	12
MYO5B	candidate cancer	NA	108	83.3	16.7	10
MYO9A	candidate cancer	NA	121	78.5	21.5	10
MYOCD	candidate cancer	NA	126	76.2	23.8	10
MYOD1	canonical cancer	Oncogene	19	100	0	8
MYOM2	candidate cancer	NA	196	81.6	18.4	11
MYOM3	candidate cancer	NA	77	100	0	9
MYOZ3	candidate cancer	NA	5	100	0	4
MYT1	candidate cancer	NA	346	24.3	75.7	10
MYT1L	candidate cancer	NA	136	100	0	11
N4BP1	candidate cancer	NA	66	42.4	57.6	9
N4BP2	canonical cancer	Tumour Suppressor	91	65.9	34.1	9
NAB2	canonical cancer	Tumour Suppressor	68	26.5	73.5	12
NABP1	candidate cancer	NA	59	20.3	79.7	9
NADK	candidate cancer	NA	44	52.3	47.7	8
NALCN	candidate cancer	NA	225	100	0	9
NAMPT	candidate cancer	NA	170	12.9	87.1	11
NANOS1	candidate cancer	NA	12	25	75	4
NANP	candidate cancer	NA	144	4.2	95.8	9
NAP1L1	candidate cancer	NA	57	40.4	59.6	12
NAP1L2	candidate cancer	NA	20	100	0	8
NAT10	candidate cancer	NA	89	36	64	10
NAT8L	candidate cancer	NA	44	11.4	88.6	9
NAV1	candidate cancer	NA	360	26.4	73.6	12
NAV3	candidate cancer	NA	163	74.8	25.2	10
NBEA	canonical cancer	Unclassified	196	100	0	11
NBL1	candidate cancer	NA	8	100	0	5
EIF3E	canonical cancer	Tumour Suppressor	640	4.2	95.8	10
NBPF1	candidate cancer	NA	12	33.3	66.7	7
NCAM2	candidate cancer	NA	121	100	0	10
NCAPD2	candidate cancer	NA	305	14.1	85.9	12
NCAPD3	candidate cancer	NA	92	65.2	34.8	10
NCAPG	candidate cancer	NA	68	64.7	35.3	9
NCAPG2	candidate cancer	NA	155	28.4	71.6	10
NCAPH2	candidate cancer	NA	41	41.5	58.5	9
NCBP1	candidate cancer	NA	48	77.1	22.9	9
NCF2	candidate cancer	NA	37	100	0	8
PHF6	canonical cancer	Tumour Suppressor	573	4.5	95.5	11
NCOA3	candidate cancer	NA	356	18.3	81.7	10
NCOA4	canonical cancer	Tumour Suppressor	29	41.4	58.6	7
NCOR1	canonical cancer	Tumour Suppressor	204	81.4	18.6	9
NCOR2	canonical cancer	Tumour Suppressor	135	89.6	10.4	11
NCSTN	candidate cancer	NA	399	10.8	89.2	12
NDC80	candidate cancer	NA	174	20.1	79.9	10
NDEL1	candidate cancer	NA	31	45.2	54.8	9
NDRG1	canonical cancer	Tumour Suppressor	699	4.6	95.4	11
NDST4	candidate cancer	NA	121	91.7	8.3	11
NDUFA5	candidate cancer	NA	116	4.3	95.7	11
NDUFAF8	candidate cancer	NA	83	0	100	8
NDUFB2	candidate cancer	NA	132	4.5	95.5	11
NDUFB9	candidate cancer	NA	735	0.8	99.2	11
NDUFS7	candidate cancer	NA	21	61.9	38.1	7
NDUFV2	candidate cancer	NA	115	13.9	86.1	10
NEB	candidate cancer	NA	300	100	0	11
NEBL	candidate cancer	NA	125	57.6	42.4	10
NEDD4	candidate cancer	NA	55	78.2	21.8	10
NEFH	candidate cancer	NA	27	100	0	6
NEK2	candidate cancer	NA	270	8.5	91.5	10
NELFE	candidate cancer	NA	109	23.9	76.1	8
NES	candidate cancer	NA	358	15.9	84.1	12
NETO2	candidate cancer	NA	72	44.4	55.6	10
NEURL4	candidate cancer	NA	83	90.4	9.6	10
NEUROG2	candidate cancer	NA	10	100	0	5
NF1	canonical cancer and healthy	Tumour Suppressor	400	89.2	10.8	12
NF2	canonical cancer	Tumour Suppressor	137	59.1	40.9	10
NFAT5	candidate cancer	NA	85	63.5	36.5	10
NFATC2	canonical cancer	Oncogene	373	16.6	83.4	10
NFATC4	candidate cancer	NA	75	40	60	11
NFE2L2	canonical cancer and healthy	Oncogene	263	12.5	87.5	9
NFE2L3	candidate cancer	NA	216	14.4	85.6	12
NFKB2	canonical cancer	Dual Role	25	100	0	5
NFKBIA	candidate cancer	NA	126	10.3	89.7	11
NFKBIE	canonical cancer	Tumour Suppressor	167	5.4	94.6	10
NFKBIZ	candidate cancer	NA	159	23.3	76.7	9
NGEF	candidate cancer	NA	40	92.5	7.5	8
NID1	candidate cancer	NA	351	20.2	79.8	10
NIN	candidate cancer	NA	116	66.4	33.6	10
NIPA2	candidate cancer	NA	40	15	85	10
NIPBL	candidate cancer	NA	598	34.6	65.4	12
NKTR	candidate cancer	NA	57	100	0	9
NKX2-1	canonical cancer	Dual Role	145	13.1	86.9	10
NKX3-1	candidate cancer	NA	51	60.8	39.2	7
NLN	candidate cancer	NA	46	63	37	7
NLRC5	candidate cancer	NA	88	79.5	20.5	9
NLRP1	candidate cancer	NA	34	100	0	9
NLRP3	candidate cancer	NA	52	100	0	7
NLRP5	candidate cancer	NA	100	29	71	11
NMBR	candidate cancer	NA	66	39.4	60.6	9
NME8	candidate cancer	NA	40	100	0	7
NMRK2	candidate cancer	NA	7	100	0	6
NMUR2	candidate cancer	NA	35	100	0	7
NOC2L	candidate cancer	NA	38	55.3	44.7	7
NOL9	candidate cancer	NA	44	52.3	47.7	9
NOP53	candidate cancer	NA	29	34.5	65.5	8
NOP58	candidate cancer	NA	58	50	50	9
NOS1	candidate cancer	NA	174	100	0	9
NOTCH1	canonical cancer and healthy	Tumour Suppressor	256	91.8	8.2	11
NOTCH2	canonical cancer and healthy	Tumour Suppressor	188	55.9	44.1	10
NOTCH3	candidate cancer and healthy	NA	187	42.8	57.2	11
NOTCH4	candidate cancer	NA	87	100	0	10
NOVA1	candidate cancer	NA	137	58.4	41.6	11
NOX4	candidate cancer	NA	117	41.9	58.1	10
NOXA1	candidate cancer	NA	12	100	0	4
NPAP1	candidate cancer	NA	31	100	0	6
NPAS3	candidate cancer	NA	51	100	0	9
NPM1	canonical cancer	Conflicting annotations	40	17.5	82.5	9
NPNT	candidate cancer	NA	38	100	0	5
NPR3	candidate cancer	NA	445	10.8	89.2	11
NR1D2	candidate cancer	NA	62	75.8	24.2	7
NR1H4	candidate cancer	NA	57	100	0	9
NR1I2	candidate cancer	NA	23	100	0	10
NR3C1	candidate cancer	NA	67	70.1	29.9	10
NR3C2	candidate cancer	NA	77	100	0	10
NR4A2	candidate cancer	NA	76	75	25	10
NR4A3	canonical cancer	Oncogene	45	100	0	8
NR5A1	candidate cancer	NA	40	60	40	9
NRAS	canonical cancer and healthy	Oncogene	233	5.2	94.8	11
NRG1	canonical cancer	Tumour Suppressor	155	49.7	50.3	9
NRG2	candidate cancer	NA	51	51	49	9
NRG3	candidate cancer	NA	54	100	0	6
NRIP1	candidate cancer	NA	128	60.9	39.1	11
NRK	candidate cancer	NA	603	14.6	85.4	11
NRP1	candidate cancer	NA	65	100	0	6
NRXN2	candidate cancer	NA	45	100	0	7
NRXN3	candidate cancer	NA	149	100	0	10
NSD1	candidate cancer	NA	245	82.9	17.1	10
NSD2	canonical cancer	Oncogene	105	58.1	41.9	11
NSD3	canonical cancer	Oncogene	413	15.7	84.3	11
NSMAF	candidate cancer	NA	429	11.9	88.1	9
NSMCE2	candidate cancer	NA	759	1.3	98.7	11
NSRP1	candidate cancer	NA	79	26.6	73.4	7
NSUN6	candidate cancer	NA	95	34.7	65.3	10
NT5C2	canonical cancer	Oncogene	25	80	20	6
NTHL1	canonical cancer	Tumour Suppressor	77	20.8	79.2	9
NTN4	candidate cancer	NA	72	52.8	47.2	9
NTRK1	canonical cancer	Oncogene	43	100	0	8
NTRK2	candidate cancer	NA	73	100	0	8
NTRK3	canonical cancer	Oncogene	110	100	0	9
NUAK1	candidate cancer	NA	70	72.9	27.1	11
NUBP1	candidate cancer	NA	90	14.4	85.6	7
NUDT10	candidate cancer	NA	9	100	0	6
NUDT11	candidate cancer	NA	458	2.2	97.8	12
NUDT14	candidate cancer	NA	41	14.6	85.4	9
NUMA1	candidate cancer	NA	226	30.5	69.5	10
NUMB	candidate cancer	NA	44	61.4	38.6	8
NUP133	candidate cancer	NA	311	16.4	83.6	11
NUP210L	candidate cancer	NA	424	19.1	80.9	12
NUP214	candidate cancer	NA	82	78	22	11
NUP50	candidate cancer	NA	38	34.2	65.8	9
NUP54	candidate cancer	NA	75	28	72	10
NUP98	canonical cancer	Oncogene	74	93.2	6.8	10
NUTM1	canonical cancer	Oncogene	52	71.2	28.8	10
NXF1	candidate cancer	NA	51	58.8	41.2	8
OBI1	candidate cancer	NA	148	31.8	68.2	10
OBSCN	candidate cancer	NA	467	46.7	53.3	11
OCRL	candidate cancer	NA	593	10.3	89.7	11
ODAM	candidate cancer	NA	8	100	0	4
ODC1	candidate cancer	NA	45	26.7	73.3	9
ODF3L2	candidate cancer	NA	22	36.4	63.6	8
ODF4	candidate cancer	NA	27	37	63	9
OFD1	candidate cancer	NA	485	9.5	90.5	12
OLFM1	candidate cancer	NA	59	100	0	9
OLFM3	candidate cancer	NA	73	100	0	9
OLIG2	canonical cancer	Oncogene	6	100	0	4
OMA1	candidate cancer	NA	54	35.2	64.8	9
ONECUT2	candidate cancer	NA	23	100	0	7
OOSP2	candidate cancer	NA	7	100	0	5
OPALIN	candidate cancer	NA	4	100	0	3
OPRD1	candidate cancer	NA	17	100	0	6
OPRK1	candidate cancer	NA	408	13.2	86.8	9
OR10A7	candidate cancer	NA	45	15.6	84.4	12
OR10G7	candidate cancer	NA	15	100	0	5
OR10H2	candidate cancer	NA	107	11.2	88.8	10
[truncated: 1,338 more rows]
