# Supplementary material for: Comparative assessment of genes driving cancer and somatic evolution in non-cancer tissues: an update of the Network of Cancer Genes (NCG) resource
Source: Genome Biol. 2022 Jan 26;23:35. doi: 10.1186/s13059-022-02607-z (PMC8790917; doi:10.1186/s13059-022-02607-z)
Supplement: Supplementary file 8 — Additional file 8: Table S7. Systems-level properties of driver genes. [file 13059_2022_2607_MOESM8_ESM.xlsx]

## Sheet: Table S7
Table S7. Systems-level properties of driver genes
Legend: For each systems-level property the numbers of genes for which data were available, the percentage of annotated genes out of all the genes in each category and the False Discovery Rate (FDR) of the comparisons between categories are reported. The FDR for canonical drivers, candidate drivers, tumour suppressors (TS) and oncogenes (OG), cancer drivers and healthy drivers was calculated with…
		All human genes (19756)	Rest of human genes (16401)		Cancer Drivers (3347)																Healthy Drivers (95)									Candidate Oncogenes (non coding subset only) (324)			Candidate Oncogenes (1405)			Candidate Tumour Suppressors (1318)
					Canonical Cancer Drivers (591)			Candidate Cancer Drivers (2756)			Canonical TSs (254)		Canonical OGs (256)		FDR (TS vs OG)	Drivers in coding (2456)		Drivers ony in noncoding (531)		FDR (coding vs noncoding)	Canonical healthy drivers (57)			Candidate healthy drivers (30)			Only healthy drivers (8)
			n	%	n	%	FDR (vs rest)	n	%	FDR (vs rest)	n	%	n	%		n	%	n	%		n	%	FDR (vs rest)	n	%	FDR (vs rest)	n	%	FDR (vs rest)	n	%	FDR (vs Canonical TSs)	n	%	FDR (vs Canonical TSs)	n	%	FDR (vs Canonical OGs)
Evolutionary origin	Genes in EggNog	18922	15587	95.0369	587	99.3232	NA	2740	99.4	NA	251	98.8189	255	99.6094	NA	2443	99.4707	528	99.435	NA	57	100	NA	30	100	NA	8	100	NA	322	99.4	NA	1397	99.4	NA	1313	99.6	NA
	Pre-metazoan genes	12955	10504	67.3895	433	73.7649	0.00411	2054	74.9	2.9e-14	196	78.0876	178	69.8039	0.0606	1875	76.7499	373	70.6439	0.00635	50	87.7193	0.00411	25	83.3	0.091	4	50	0.287	244	75.8	0.55	1044	74.7	0.312	988	75.2	0.1
Gene duplicability	Duplicated genes (60% of sequence length)	2975	2535	15.5	76	12.9	0.161	364	13.2	0.0147	21	8.3	38	14.8	0.0873	299	12.2	83	15.6	0.0873	9	15.8	0.856	2	6.7	0.43	0	0	0.721	51	15.7	0.0132	203	14.4	0.0112	149	11.3	0.133
Gene expression in human tissues	Union of GTEx and Protein Atlas	19231	15880	96.8	591	100	NA	2752	99.9	NA	254	100	256	100	NA	2453	99.9	530	99.8	NA	57	100	NA	30	100	NA	8	100	NA	324	100	NA	1404	99.9	NA	1316	99.8	NA
	Genes with concordant annotation	18960	15620	95.2	591	100	NA	2741	99.5	NA	254	100	256	100	NA	2447	99.6	526	99	NA	57	100	NA	30	100	NA	8	100	NA	324	100	NA	1400	99.6	NA	1312	99.5	NA
	Median number of tissues (out of 49)	42	42	NA	46	NA	1.96e-15	42	NA	0.063	48	NA	44	NA	5.13e-06	42	NA	46	NA	0.00245	49	NA	4.55e-08	39.5	NA	0.8	28.5	NA	0.292	48	NA	0.533	46	NA	0.0001	36	NA	7e-11
Protein expression in human tissues	Proteins in Protein Atlas	13229	10704	65.3	495	83.8	NA	2023	73.4	NA	220	86.6	214	83.6	NA	1845	75.1	383	72.1	NA	51	89.5	NA	27	90	NA	7	87.5	NA	243	75	NA	1063	75.7	NA	939	71.2	NA
	Median number of tissues (out of 45)	37	36	NA	39	NA	1.19e-08	37	NA	0.049	42	NA	37.5	NA	0.0028	37	NA	38	NA	0.54	41	NA	0.0013	31	NA	0.245	16	NA	0.108	39	NA	0.00588	39	NA	0.000294	32	NA	0.000223
Protein complexes	Union of CORUM, HPRD and Reactome	8504	6589	40.17	471	79.7	5.96e-82	1440	52.249	1.31e-31	207	81.5	204	79.7	0.722	1413	57.53	248	46.7	1.02e-05	53	92.982	1.43e-16	24	80	2e-05	4	50	0.722	NA	NA	NA	NA	NA	NA	NA	NA	NA
Protein-protein interactions	Union of BioGRID, IntAct, DIP, HPRD and Bioplex	17883	14628	89.1897	588	99.49	NA	2659	96.4804	NA	254	100	255	99.61	NA	2385	97.1091	508	95.6685	NA	57	100	NA	29	96.7	NA	8	100	NA	NA	NA	NA	NA	NA	NA	NA	NA	NA
	Median degree	32	30	NA	86.5	NA	8.54e-86	36	NA	2.4e-10	89.5	NA	88	NA	0.38	43	NA	37	NA	0.0154	164	NA	2.02e-22	73	NA	0.00928	26.5	NA	0.38	NA	NA	NA	NA	NA	NA	NA	NA	NA
	Median betweenness	2064.84	1859.22	NA	12074.3	NA	8.12e-78	2414	NA	1.62e-07	13193.1	NA	12740.6	NA	0.8544	3364.16	NA	2471.3	NA	0.00567	36431	NA	2.58e-20	6537	NA	0.00574	1237	NA	0.397	NA	NA	NA	NA	NA	NA	NA	NA	NA
	Median clustering coefficient	0.0735	0.0713012	NA	0.09019	NA	3.37e-11	0.083	NA	9e-11	0.0906	NA	0.0887	NA	0.676	0.0854701	NA	0.0781753	NA	0.0835	0.081	NA	0.138	0.071	NA	0.574	0.1017	NA	0.607	NA	NA	NA	NA	NA	NA	NA	NA	NA
miRNA-target interactions	Union of miRTarBase and miRecords	14767	11909	72.6	563	95.26	NA	2290	83.09	NA	247	97.24	240	93.75	NA	2083	84.8	439	82.7	NA	57	100	NA	27	90	NA	5	62.5	NA	NA	NA	NA	NA	NA	NA	NA	NA	NA
	Median degree	14	13	NA	23	NA	1.55e-15	15	NA	0.00224	24	NA	23.5	NA	0.376	16	NA	15	NA	0.376	46	NA	1.68e-09	13	NA	0.376	36	NA	0.35	NA	NA	NA	NA	NA	NA	NA	NA	NA
	Median betweenness	2140.88	1952	NA	5255.37	NA	1.55e-15	2566.77	NA	3.27e-08	5032.88	NA	6029.89	NA	0.281	2983.2	NA	2514.65	NA	0.0406	11550.1	NA	1.75e-13	5322.06	NA	0.0406	7062.69	NA	0.34	NA	NA	NA	NA	NA	NA	NA	NA	NA
Damaging germline variation	Union of gnomAD and 1000 Genomes	19480	16129	98.3	590	99.8308	NA	2753	99.8911	NA	254	100	255	99.6094	NA	2454	99.9	530	99.8	NA	57	100	NA	30	100	NA	8	100	NA	324	100	NA	1401	99.7	NA	1316	99.8	NA
	Genes with LOEUF score	18392	15082	92	589	99.6616	NA	2713	98.4398	NA	254	100	255	99.6094	NA	2419	98.5	526	99.1	NA	57	100	NA	30	100	NA	8	100	NA	NA	NA	NA	NA	NA	NA	NA	NA	NA
	Median LOEUF score	0.885	0.942	NA	0.36	NA	7.91e-108	0.657	NA	1.4e-87	0.3725	NA	0.36	NA	0.7	0.546	NA	0.881	NA	5.18e-16	0.296	NA	1.19e-15	0.423	NA	7.28e-07	0.371	NA	0.000992	NA	NA	NA	NA	NA	NA	NA	NA	NA
	Genes with damaging germline SNVs / indels	18812	15476	94.4	587	99.3232	NA	2741	99.4557	NA	254	100	252	98.4375	NA	2445	99.6	527	99.2	NA	57	100	NA	30	100	NA	30	100	NA	323	99.7	NA	1399	99.6094	NA	1314	99.7	NA
	Median damaging germline SNVs / indels per bp	0.0553241	0.0557898	NA	0.047124	NA	4.34e-09	0.0544945	NA	0.108	0.0509512	NA	0.0446034	NA	0.0049	0.0528613	NA	0.0595238	NA	0.000133	0.0386343	NA	0.00145	0.0430908	NA	0.0049	0.0585795	NA	0.44	0.0598	NA	0.0132	0.05194	NA	0.645	0.056577	NA	9.49e-11
	Genes with germline structural variants	14158	11746	71.6	417	70.5584	NA	1990	72.2061	NA	183	72.0472	176	68.75	NA	1775	72.3	383	72.1	NA	37	64.9123	NA	23	76.7	NA	5	62.5	NA	220	67.9	NA	941	67	NA	1028	78	NA
	Median structural variants per bp	0.00135501	0.0014556	NA	0.000952381	NA	3.09e-22	0.0010352	NA	1.96e-52	0.000862441	NA	0.00105319	NA	0.0374869	0.000914495	NA	0.0014477	NA	5.18e-16	0.000426803	NA	9.8e-09	0.000650195	NA	6.44e-06	0.000482393	NA	0.00968	0.0015	NA	2.54e-10	0.00112994	NA	0.000115	0.000935673	NA	0.167
Gene essentiality	Union of nine essentiality screens	19013	15665	95.5125	591	100	NA	2749	99.746	NA	254	100	256	100	NA	2455	99.9593	526	99.0584	NA	57	100	NA	30	100	NA	8	100	NA	324	100	NA	1403	99.9	NA	1315	99.8	NA
	Essential in ≥1 cell line	8568	6861	43.7983	406	68.697	4.76e-32	1298	47.217	0.00217	183	72.047	179	69.922	0.63	1211	49.3279	269	51.1407	0.659	47	82.45	1.11e-08	16	53.3	0.626	3	37.5	1	NA	NA	NA	NA	NA	NA	NA	NA	NA
	Median % of cell lines (out of 1122)	0.32	0.28195	NA	0.63	NA	0.000278	0.29	NA	0.203	0.92	NA	0.53	NA	0.0833	0.3613	NA	0.2941	NA	0.919	2.32	NA	0.00119	0.41	NA	0.919	0.1	NA	0.658	0.38	NA	0.533	0.45	NA	0.312	0.2	NA	0.00471
