# Supplementary material for: Comparative assessment of genes driving cancer and somatic evolution in non-cancer tissues: an update of the Network of Cancer Genes (NCG) resource
Source: Genome Biol. 2022 Jan 26;23:35. doi: 10.1186/s13059-022-02607-z (PMC8790917; doi:10.1186/s13059-022-02607-z)
Supplement: Supplementary file 9 — Additional file 9: Table S8. Proportion of enriched pathways across driver groups. [file 13059_2022_2607_MOESM9_ESM.xlsx]

## Sheet: Table S8
Table S8. Proportion of enriched pathways across driver groups
Legend: For each group of drivers we report the proportion of enriched levels 2-8 pathways that map to the corresponding level 1 Reactome pathway. Each group of drivers was compared to the rest of human genes.
Reactome Pathway Level 1	Canonical cancer drivers (%)	Candidate cancer drivers (%)	Tumour suppressors (%)	Oncogenes (%)	All healthy drivers (%)	Canonical healthy drivers (%)
Signal transduction	35	26	25	40	46	50
Gene expression	12	16	19	10	12	12
Immune system	18	7	3	22	12	14
Cell cycle	5	8	10	3	7	6
DNA repair	6	7	18	0	1	2
Developmental biology	6	8	6	5	4	3
Extr matrix organization	0	5	0	0	0	0
Metabolism of proteins	2	4	5	2	2	3
Cell responses to external stimuli	2	3	3	2	3	2
Signaling in disease	2	1	1	2	3	3
Metabolism of RNA	0	2	0	0	0	0
Infectious disease	2	2	0	2	0	0
Hemostasis	2	2	0	4	4	1
Metabolism	1	2	2	2	1	1
Vesicle-mediated transport	1	1	0	1	0	0
Programmed cell death	2	0	4	1	1	1
Organelle biogenesis	0	0	0	0	1	0
Neuronal system	2	1	0	2	1	1
DNA replication	0	0	1	0	0	0
Chromatin organization	1	4	2	1	1	1
Cell-cell communication	1	1	1	1	1	0
